# Supplementary material for: Degradable mesoporous semimetal antimony nanospheres for near-infrared II multimodal theranostics
Source: Nat Commun. 2022 Jan 27;13:539. doi: 10.1038/s41467-021-27835-y (PMC8795193; doi:10.1038/s41467-021-27835-y)
Supplement: Supplementary file 4 — Source Data [file 41467_2021_27835_MOESM4_ESM.xlsx]

## Sheet: Fig.1f
				N2 physisorption isotherms and their corresponding pore size calculated by the BJH method											Pore size distribution
				X	Y1	Y2	Y3	Y4							X	Y1	Y2	Y3	Y4
				1.37445e-05	29.1397	-70.8603	168.002	39.0229							30.4472	0.29112	0.3014	0.4234	0.3214
				0.000101085	37.9994	-62.0006	176.654	47.7163							21.4838	0.29149	0.30187	0.42487	0.33587
				0.000351324	46.3397	-53.6603	184.887	55.8134							16.6772	0.29032	0.3004	0.42936	0.34136
				0.000884035	54.1726	-45.8274	193.61	64.4044							13.7535	0.29004	0.30151	0.43236	0.33836
				0.00206	62.7598	-37.2402	202.106	72.6936							12.434	0.29032	0.3014	0.44062	0.33262
				0.0041	70.9001	-29.0999	210.281	80.5541							11.235	0.29281	0.30351	0.45176	0.33176
				0.00729	78.4083	-21.5917	218.319	88.0726							9.33422	0.29112	0.30945	0.43245	0.32061
				0.0119	85.2858	-14.7142	225.995	95.1179							7.71889	0.29149	0.3178	0.4398	0.31946
				0.03206	100.046	0.04606	246.641	114.915							6.5092	0.30072	0.32189	0.46289	0.31812
				0.05785	109.501	9.50108	267.456	133.771							5.47551	0.29911	0.32499	0.47099	0.3217
				0.07685	114.343	14.3425	278.159	144.273							4.77203	0.3111	0.33139	0.46439	0.31847
				0.10021	119.132	19.1323	285.105	149.414							4.26672	0.31	0.35637	0.45637	0.32056
				0.12002	122.565	22.5649	292.38	156.034							3.8188	0.30818	0.37573	0.47273	0.33475
				0.14031	125.713	25.7125	299.054	162.083							3.39229	0.31732	0.35415	0.46115	0.33114
				0.16043	128.562	28.5618	305.278	167.808							3.02903	0.33436	0.34545	0.44945	0.32749
				0.18061	131.207	31.2067	311.22	173.25							2.7222	0.35881	0.33602	0.44402	0.32773
				0.20091	133.711	33.7114	316.976	178.502							2.43395	0.33039	0.33248	0.44048	0.3296
				0.24804	139.041	39.0405	329.144	189.749							2.16681	0.32035	0.32793	0.44793	0.33273
				0.30252	144.787	44.7867	344.594	202.854							1.88455	0.32981	0.34976	0.45276	0.3377
				0.35389	150.045	50.0447	358.726	214.925
				0.39975	154.765	54.7645	371.619	226.043
				0.44989	160.088	60.0876	387.285	238.808
				0.49966	165.76	65.7605	405.185	252.561
				0.54915	172.042	72.0418	426.006	267.714
				0.59959	179.335	79.3351	451.374	284.395
				0.64927	187.987	87.9867	483.029	303.437
				0.69921	198.729	94.7286	522.739	325.635
				0.74829	212.728	105.728	568.557	351.49
				0.7981	222.332	122.332	614.585	374.846
				0.82216	232.93	130.93	629.507	378.196
				0.8525	245.447	137.447	642.188	383.224
				0.87696	258.579	144.579	652.243	386.869
				0.89791	275.188	159.188	660.183	391.548
				0.92212	295.401	175.401	669.873	397.992
				0.94747	355.498	195.498	683.148	407.857
				0.97044	418.423	238.423	725.431	450.16
				0.97392	437.541	287.541	749.656	477.71
				0.9844	504.338	404.338	880.424	624.034
				0.99426	524.82	424.82	938.384	649.846
				0.99426	524.82	424.82	938.384	649.846
				0.97893	516.914	416.914	933.844	646.297
				0.96822	470.629	409.629	924.197	636.958
				0.95552	406.842	326.842	840.251	549.565
				0.92084	328.664	245.664	676.125	402.544
				0.89145	289.116	219.116	663.741	393.185
				0.86166	266.773	193.773	655.479	387.564
				0.83468	255.151	180.151	650.313	383.725
				0.82557	251.027	175.027	641.791	382.452
				0.79938	236.107	165.107	634.256	379.612
				0.75174	229.694	149.694	619.83	375.225
				0.70378	217.567	137.567	601.439	371.163
				0.65273	206.515	116.515	534.147	367.454
				0.59094	193.328	93.3282	469.422	363.846
				0.54695	182.154	82.1541	431.839	358.162
				0.50192	173.697	73.6974	407.81	328.745
				0.4541	163.361	63.3611	392.523	242.495
				0.39922	155.001	55.0009	373.859	227.268
				0.35042	149.794	49.794	358.284	214.111
				0.30166	144.782	44.7815	344.845	203.79
				0.24992	139.292	39.2922	330.999	191.321
				0.19991	133.553	33.5533	317.247	179.056
				0.1406	125.724	25.7237	299.456	162.963
				0.08162	115.344	15.3437	277.833	141.672
				0.04874	106.596	6.59642	261.153	128.179
				0.0307	99.2828	-0.71721	246.464	114.845
				0.0096	82.077	-17.923	221.075	92.4034

## Sheet: Fig.1g
	Vis-NIR absorption spectra of MSbNSs
	X	Y1	Y2	Y3	Y4
	400	0.5315	0.5621	0.77738	0.75531
	401	0.5302	0.5623	0.77776	0.75555
	402	0.5293	0.5625	0.77813	0.7558
	403	0.5281	0.5627	0.77851	0.75604
	404	0.5271	0.563	0.77888	0.75628
	405	0.526	0.5632	0.77926	0.75652
	406	0.5254	0.5634	0.77963	0.75676
	407	0.5246	0.5636	0.78001	0.757
	408	0.5235	0.5638	0.78038	0.75723
	409	0.5229	0.5641	0.78076	0.75747
	410	0.522	0.5643	0.78114	0.7577
	411	0.5212	0.5645	0.78151	0.75793
	412	0.5204	0.5647	0.78189	0.75816
	413	0.5196	0.5649	0.78226	0.75839
	414	0.519	0.5651	0.78264	0.75861
	415	0.5184	0.5654	0.78301	0.75884
	416	0.5176	0.5656	0.78339	0.75906
	417	0.5172	0.5658	0.78376	0.75928
	418	0.5162	0.566	0.78414	0.7595
	419	0.5156	0.5662	0.78451	0.75972
	420	0.5148	0.5665	0.78489	0.75994
	421	0.5142	0.5667	0.78526	0.76015
	422	0.5131	0.5669	0.78564	0.76037
	423	0.5128	0.5671	0.78602	0.76058
	424	0.512	0.5673	0.78639	0.76079
	425	0.5115	0.5676	0.78677	0.761
	426	0.5108	0.5678	0.78714	0.76121
	427	0.51	0.568	0.78752	0.76142
	428	0.5095	0.5682	0.78789	0.76162
	429	0.5085	0.5684	0.78827	0.76183
	430	0.5081	0.5687	0.78864	0.76203
	431	0.5071	0.5689	0.78902	0.76223
	432	0.5062	0.5691	0.78939	0.76243
	433	0.5056	0.5693	0.78977	0.76263
	434	0.5048	0.5695	0.79014	0.76282
	435	0.5042	0.5698	0.79052	0.76302
	436	0.5036	0.57	0.79089	0.76321
	437	0.5028	0.5702	0.79127	0.76341
	438	0.502	0.5704	0.79164	0.7636
	439	0.5014	0.5706	0.79202	0.76378
	440	0.5009	0.5708	0.79239	0.76397
	441	0.5001	0.5711	0.79277	0.76416
	442	0.4995	0.5713	0.79314	0.76434
	443	0.4986	0.5715	0.79352	0.76453
	444	0.4985	0.5717	0.79389	0.76471
	445	0.4972	0.5719	0.79427	0.76489
	446	0.4966	0.5722	0.79464	0.76507
	447	0.4962	0.5724	0.79501	0.76524
	448	0.4952	0.5726	0.79539	0.76542
	449	0.4948	0.5728	0.79576	0.76559
	450	0.4943	0.573	0.79614	0.76576
	451	0.4932	0.5733	0.79651	0.76591
	452	0.493	0.5735	0.79689	0.76605
	453	0.4922	0.5737	0.79726	0.7662
	454	0.4916	0.5739	0.79764	0.76636
	455	0.4909	0.5741	0.79801	0.76651
	456	0.4905	0.5744	0.79838	0.76665
	457	0.4899	0.5746	0.79876	0.76678
	458	0.489	0.5748	0.79913	0.76692
	459	0.4887	0.575	0.79951	0.76705
	460	0.4876	0.5752	0.79988	0.76718
	461	0.4873	0.5755	0.80025	0.76732
	462	0.4865	0.5757	0.80063	0.76745
	463	0.4859	0.5759	0.801	0.76759
	464	0.4854	0.5761	0.80138	0.76773
	465	0.485	0.5763	0.80175	0.76786
	466	0.4839	0.5765	0.80212	0.768
	467	0.4833	0.5768	0.8025	0.76815
	468	0.4827	0.577	0.80287	0.7683
	469	0.4823	0.5772	0.80324	0.76844
	470	0.4813	0.5774	0.80362	0.76859
	471	0.4804	0.5776	0.80399	0.76874
	472	0.4802	0.5779	0.80436	0.76887
	473	0.4796	0.5781	0.80474	0.76902
	474	0.479	0.5783	0.80511	0.76917
	475	0.4781	0.5785	0.80548	0.76931
	476	0.4774	0.5787	0.80586	0.76945
	477	0.477	0.579	0.80623	0.76959
	478	0.4762	0.5792	0.8066	0.76974
	479	0.4753	0.5794	0.80697	0.76987
	480	0.4747	0.5796	0.80735	0.77002
	481	0.4743	0.5798	0.80772	0.77019
	482	0.4737	0.5801	0.80809	0.77037
	483	0.4733	0.5803	0.80847	0.77058
	484	0.4722	0.5805	0.80884	0.77077
	485	0.4723	0.5807	0.80921	0.77093
	486	0.4713	0.5809	0.80958	0.7711
	487	0.4707	0.5812	0.80995	0.77129
	488	0.47	0.5814	0.81033	0.77146
	489	0.4694	0.5816	0.8107	0.77163
	490	0.4687	0.5818	0.81107	0.7718
	491	0.4683	0.582	0.81144	0.77196
	492	0.4676	0.5823	0.81181	0.77212
	493	0.467	0.5825	0.81219	0.77228
	494	0.4665	0.5827	0.81256	0.77246
	495	0.4658	0.5829	0.81293	0.77263
	496	0.4655	0.5831	0.8133	0.7728
	497	0.4647	0.5833	0.81367	0.77298
	498	0.4643	0.5836	0.81404	0.77317
	499	0.4636	0.5838	0.81442	0.77335
	500	0.463	0.584	0.81479	0.77354
	501	0.4624	0.5842	0.81516	0.77372
	502	0.4621	0.5844	0.81553	0.77391
	503	0.4614	0.5847	0.8159	0.7741
	504	0.4609	0.5849	0.81627	0.77427
	505	0.4603	0.5851	0.81664	0.77443
	506	0.4595	0.5853	0.81701	0.7746
	507	0.4591	0.5855	0.81738	0.77477
	508	0.4584	0.5858	0.81775	0.77494
	509	0.458	0.586	0.81812	0.77512
	510	0.4575	0.5862	0.81849	0.77529
	511	0.4571	0.5864	0.81886	0.77548
	512	0.4563	0.5866	0.81923	0.77564
	513	0.456	0.5869	0.8196	0.77581
	514	0.4554	0.5871	0.81997	0.77599
	515	0.4548	0.5873	0.82034	0.77616
	516	0.4544	0.5875	0.82071	0.77634
	517	0.4538	0.5877	0.82108	0.77653
	518	0.4532	0.588	0.82145	0.77671
	519	0.4529	0.5882	0.82182	0.77689
	520	0.4525	0.5884	0.82219	0.77706
	521	0.452	0.5886	0.82256	0.77724
	522	0.4515	0.5888	0.82293	0.7774
	523	0.4509	0.589	0.8233	0.77759
	524	0.4505	0.5893	0.82367	0.77775
	525	0.4495	0.5895	0.82404	0.77792
	526	0.4491	0.5897	0.82441	0.77809
	527	0.4485	0.5899	0.82477	0.77826
	528	0.4479	0.5901	0.82514	0.77843
	529	0.4475	0.5904	0.82551	0.77858
	530	0.4471	0.5906	0.82588	0.77875
	531	0.4466	0.5908	0.82625	0.77893
	532	0.446	0.591	0.82662	0.77912
	533	0.4455	0.5912	0.82698	0.77931
	534	0.4451	0.5915	0.82735	0.77946
	535	0.4446	0.5917	0.82772	0.77963
	536	0.4443	0.5919	0.82809	0.77981
	537	0.4439	0.5921	0.82845	0.77999
	538	0.4434	0.5923	0.82882	0.78015
	539	0.4427	0.5926	0.82919	0.78031
	540	0.4423	0.5928	0.82956	0.78047
	541	0.442	0.593	0.82992	0.78064
	542	0.4416	0.5932	0.83029	0.78079
	543	0.4412	0.5934	0.83066	0.78096
	544	0.4406	0.5937	0.83102	0.78112
	545	0.4402	0.5939	0.83139	0.78128
	546	0.4399	0.5941	0.83176	0.78142
	547	0.4394	0.5943	0.83212	0.78157
	548	0.439	0.5945	0.83249	0.78171
	549	0.4385	0.5948	0.83285	0.78187
	550	0.4382	0.595	0.83322	0.78203
	551	0.4377	0.5952	0.83358	0.7822
	552	0.4371	0.5954	0.83395	0.78238
	553	0.4368	0.5956	0.83432	0.78254
	554	0.4364	0.5958	0.83468	0.7827
	555	0.436	0.5961	0.83505	0.78285
	556	0.4356	0.5963	0.83541	0.78301
	557	0.4352	0.5965	0.83578	0.78317
	558	0.4349	0.5967	0.83614	0.78334
	559	0.4344	0.5969	0.83651	0.78349
	560	0.4339	0.5972	0.83687	0.78366
	561	0.4337	0.5974	0.83723	0.78384
	562	0.4332	0.5976	0.8376	0.784
	563	0.433	0.5978	0.83796	0.78416
	564	0.4325	0.598	0.83833	0.78433
	565	0.4322	0.5983	0.83869	0.7845
	566	0.4318	0.5985	0.83905	0.78467
	567	0.4315	0.5987	0.83942	0.78483
	568	0.4312	0.5989	0.83978	0.78499
	569	0.4308	0.5991	0.84014	0.78515
	570	0.4305	0.5994	0.84051	0.7853
	571	0.4301	0.5996	0.84087	0.78546
	572	0.4299	0.5998	0.84123	0.78563
	573	0.4294	0.6	0.8416	0.7858
	574	0.4291	0.6002	0.84196	0.78596
	575	0.4288	0.6005	0.84232	0.78611
	576	0.4284	0.6007	0.84268	0.78627
	577	0.428	0.6009	0.84304	0.78643
	578	0.4277	0.6011	0.84341	0.78658
	579	0.4273	0.6013	0.84377	0.78673
	580	0.427	0.6015	0.84413	0.78689
	581	0.4266	0.6018	0.84449	0.78704
	582	0.4262	0.602	0.84485	0.78719
	583	0.4258	0.6022	0.84521	0.78735
	584	0.4255	0.6024	0.84557	0.7875
	585	0.4251	0.6026	0.84593	0.78765
	586	0.4249	0.6029	0.84629	0.78779
	587	0.4244	0.6031	0.84666	0.78794
	588	0.424	0.6033	0.84702	0.78809
	589	0.4238	0.6035	0.84738	0.78823
	590	0.4234	0.6037	0.84774	0.78837
	591	0.4231	0.604	0.8481	0.78851
	592	0.4227	0.6042	0.84845	0.78866
	593	0.4225	0.6044	0.84881	0.78881
	594	0.4221	0.6046	0.84917	0.78895
	595	0.4216	0.6048	0.84953	0.7891
	596	0.4215	0.6051	0.84989	0.78924
	597	0.4212	0.6053	0.85025	0.78939
	598	0.4208	0.6055	0.85061	0.78953
	599	0.4205	0.6057	0.85097	0.78967
	600	0.4202	0.6059	0.85133	0.7898
	601	0.4198	0.6061	0.85168	0.78993
	602	0.4196	0.6062	0.85204	0.79008
	603	0.4192	0.6064	0.8524	0.79021
	604	0.4189	0.6066	0.85276	0.79034
	605	0.4186	0.6068	0.85311	0.79048
	606	0.4184	0.607	0.85347	0.79061
	607	0.418	0.6072	0.85383	0.79073
	608	0.4178	0.6074	0.85418	0.79086
	609	0.4174	0.6076	0.85454	0.79099
	610	0.4171	0.6078	0.8549	0.79112
	611	0.4168	0.608	0.85525	0.79124
	612	0.4164	0.6082	0.85561	0.79137
	613	0.4162	0.6084	0.85597	0.79151
	614	0.416	0.6086	0.85632	0.79164
	615	0.4156	0.6088	0.85668	0.79177
	616	0.4154	0.609	0.85703	0.79191
	617	0.4152	0.6092	0.85739	0.79203
	618	0.4149	0.6093	0.85774	0.79216
	619	0.4145	0.6095	0.8581	0.79229
	620	0.4143	0.6097	0.85845	0.79242
	621	0.414	0.6099	0.85881	0.79254
	622	0.4137	0.6101	0.85916	0.79266
	623	0.4135	0.6103	0.85951	0.79279
	624	0.4131	0.6105	0.85987	0.79292
	625	0.4128	0.6107	0.86022	0.79304
	626	0.4126	0.6109	0.86058	0.79316
	627	0.4122	0.6111	0.86093	0.79329
	628	0.412	0.6113	0.86128	0.79341
	629	0.4117	0.6115	0.86163	0.79354
	630	0.4114	0.6117	0.86199	0.79366
	631	0.4111	0.6119	0.86234	0.79379
	632	0.4109	0.6121	0.86269	0.79391
	633	0.4105	0.6123	0.86304	0.79403
	634	0.4102	0.6125	0.8634	0.79415
	635	0.4101	0.6126	0.86375	0.79425
	636	0.4098	0.6128	0.8641	0.79439
	637	0.4094	0.613	0.86445	0.7945
	638	0.4092	0.6132	0.8648	0.79462
	639	0.409	0.6134	0.86515	0.79474
	640	0.4087	0.6136	0.8655	0.79486
	641	0.4084	0.6138	0.86585	0.79499
	642	0.4082	0.614	0.8662	0.79511
	643	0.4079	0.6142	0.86655	0.79524
	644	0.4077	0.6144	0.8669	0.79536
	645	0.4075	0.6146	0.86725	0.79547
	646	0.4071	0.6148	0.8676	0.7956
	647	0.4069	0.615	0.86795	0.79571
	648	0.4067	0.6152	0.8683	0.79584
	649	0.4063	0.6154	0.86865	0.79596
	650	0.4062	0.6156	0.869	0.7961
	651	0.4059	0.6157	0.86935	0.79621
	652	0.4056	0.6159	0.86969	0.79633
	653	0.4053	0.6161	0.87004	0.79645
	654	0.4051	0.6163	0.87039	0.79657
	655	0.4048	0.6165	0.87074	0.79669
	656	0.4045	0.6167	0.87108	0.7968
	657	0.4043	0.6169	0.87143	0.79691
	658	0.4041	0.6171	0.87178	0.79704
	659	0.4037	0.6173	0.87212	0.79715
	660	0.4035	0.6175	0.87247	0.79726
	661	0.4033	0.6177	0.87282	0.79737
	662	0.4031	0.6179	0.87316	0.79747
	663	0.4027	0.6181	0.87351	0.79758
	664	0.4026	0.6183	0.87385	0.79769
	665	0.4023	0.6185	0.8742	0.7978
	666	0.402	0.6187	0.87454	0.7979
	667	0.4018	0.6189	0.87489	0.79801
	668	0.4015	0.619	0.87523	0.79813
	669	0.4013	0.6192	0.87558	0.79824
	670	0.401	0.6194	0.87592	0.79834
	671	0.4008	0.6196	0.87626	0.79845
	672	0.4006	0.6198	0.87661	0.79855
	673	0.4003	0.62	0.87695	0.79866
	674	0.4	0.6202	0.87729	0.79876
	675	0.3998	0.6204	0.87764	0.79886
	676	0.3995	0.6206	0.87798	0.79897
	677	0.3994	0.6208	0.87832	0.79907
	678	0.3991	0.621	0.87866	0.79917
	679	0.3988	0.6212	0.879	0.79927
	680	0.3985	0.6214	0.87935	0.79936
	681	0.3984	0.6216	0.87969	0.79946
	682	0.3982	0.6218	0.88003	0.79956
	683	0.3979	0.622	0.88037	0.79964
	684	0.3976	0.6221	0.88071	0.79974
	685	0.3974	0.6223	0.88105	0.79983
	686	0.3971	0.6225	0.88139	0.79993
	687	0.3969	0.6227	0.88173	0.80003
	688	0.3967	0.6229	0.88207	0.80012
	689	0.3964	0.6231	0.88241	0.80022
	690	0.3962	0.6233	0.88275	0.80032
	691	0.396	0.6235	0.88309	0.80041
	692	0.3957	0.6237	0.88343	0.8005
	693	0.3955	0.6239	0.88376	0.80059
	694	0.3953	0.6241	0.8841	0.80067
	695	0.395	0.6243	0.88444	0.80076
	696	0.3948	0.6245	0.88478	0.80085
	697	0.3945	0.6247	0.88511	0.80093
	698	0.3943	0.6249	0.88545	0.80101
	699	0.3941	0.6251	0.88579	0.80109
	700	0.3938	0.6253	0.88613	0.80118
	701	0.3935	0.6254	0.88646	0.80126
	702	0.3933	0.6256	0.8868	0.80134
	703	0.393	0.6258	0.88713	0.80141
	704	0.3928	0.626	0.88747	0.80148
	705	0.3926	0.6262	0.8878	0.80156
	706	0.3924	0.6264	0.88814	0.80165
	707	0.3921	0.6266	0.88847	0.80173
	708	0.3919	0.6268	0.88881	0.8018
	709	0.3916	0.627	0.88914	0.8019
	710	0.3914	0.6272	0.88948	0.80199
	711	0.3913	0.6274	0.88981	0.80207
	712	0.391	0.6276	0.89014	0.80215
	713	0.3907	0.6278	0.89048	0.80223
	714	0.3904	0.628	0.89081	0.8023
	715	0.3902	0.6282	0.89114	0.80239
	716	0.39	0.6284	0.89147	0.80246
	717	0.3898	0.6285	0.89181	0.80252
	718	0.3896	0.6287	0.89214	0.8026
	719	0.3893	0.6289	0.89247	0.80267
	720	0.389	0.6291	0.8928	0.80274
	721	0.3888	0.6293	0.89313	0.80281
	722	0.3887	0.6295	0.89346	0.80289
	723	0.3884	0.6297	0.89379	0.80296
	724	0.3881	0.6299	0.89412	0.80304
	725	0.388	0.6301	0.89445	0.80312
	726	0.3877	0.6303	0.89478	0.80319
	727	0.3875	0.6305	0.89511	0.80327
	728	0.3872	0.6307	0.89544	0.80335
	729	0.387	0.6309	0.89577	0.80342
	730	0.3868	0.6311	0.8961	0.8035
	731	0.3865	0.6313	0.89642	0.80358
	732	0.3862	0.6315	0.89675	0.80365
	733	0.3861	0.6317	0.89708	0.80373
	734	0.3858	0.6318	0.89741	0.80379
	735	0.3856	0.632	0.89773	0.80388
	736	0.3854	0.6322	0.89806	0.80396
	737	0.3851	0.6324	0.89839	0.80404
	738	0.3848	0.6326	0.89871	0.80411
	739	0.3846	0.6328	0.89904	0.80419
	740	0.3843	0.633	0.89936	0.80426
	741	0.3842	0.6332	0.89969	0.80435
	742	0.3839	0.6334	0.90001	0.80442
	743	0.3837	0.6336	0.90034	0.80449
	744	0.3834	0.6338	0.90066	0.80457
	745	0.3832	0.634	0.90099	0.80466
	746	0.383	0.6342	0.90131	0.80473
	747	0.3828	0.6344	0.90163	0.80481
	748	0.3826	0.6346	0.90196	0.8049
	749	0.3823	0.6348	0.90228	0.80497
	750	0.3821	0.6349	0.9026	0.80505
	751	0.3818	0.6351	0.90292	0.80512
	752	0.3816	0.6353	0.90325	0.8052
	753	0.3814	0.6355	0.90357	0.80527
	754	0.3811	0.6357	0.90389	0.80534
	755	0.3809	0.6359	0.90421	0.80541
	756	0.3807	0.6361	0.90453	0.80547
	757	0.3805	0.6363	0.90485	0.80555
	758	0.38	0.6365	0.90517	0.80562
	759	0.3798	0.6367	0.90549	0.80568
	760	0.3798	0.6369	0.90581	0.80575
	761	0.3795	0.6371	0.90613	0.80584
	762	0.3793	0.6373	0.90645	0.8059
	763	0.3791	0.6375	0.90676	0.80598
	764	0.3788	0.6377	0.90708	0.80606
	765	0.3787	0.6379	0.9074	0.80614
	766	0.3784	0.6381	0.90772	0.80621
	767	0.3782	0.6382	0.90804	0.80629
	768	0.378	0.6384	0.90835	0.80636
	769	0.3778	0.6386	0.90867	0.80643
	770	0.3775	0.6388	0.90898	0.8065
	771	0.3773	0.639	0.9093	0.80658
	772	0.377	0.6392	0.90962	0.80666
	773	0.3767	0.6394	0.90993	0.80674
	774	0.3764	0.6396	0.91025	0.80681
	775	0.3763	0.6398	0.91056	0.8069
	776	0.376	0.64	0.91087	0.80698
	777	0.3758	0.6402	0.91119	0.80705
	778	0.3755	0.6404	0.9115	0.80713
	779	0.3753	0.6406	0.91182	0.8072
	780	0.3749	0.6408	0.91213	0.80727
	781	0.3748	0.641	0.91244	0.80736
	782	0.3745	0.6412	0.91275	0.80743
	783	0.3743	0.6413	0.91307	0.80749
	784	0.374	0.6415	0.91338	0.80757
	785	0.3738	0.6417	0.91369	0.80764
	786	0.3736	0.6419	0.914	0.80771
	787	0.3733	0.6421	0.91431	0.80779
	788	0.373	0.6423	0.91462	0.80786
	789	0.3728	0.6425	0.91493	0.80794
	790	0.3725	0.6427	0.91524	0.808
	791	0.3723	0.6429	0.91555	0.80806
	792	0.372	0.6431	0.91586	0.80813
	793	0.3719	0.6433	0.91617	0.8082
	794	0.3716	0.6435	0.91647	0.80827
	795	0.3713	0.6436	0.91678	0.80836
	796	0.371	0.6438	0.91709	0.80842
	797	0.3708	0.644	0.9174	0.80848
	798	0.3706	0.6441	0.9177	0.80855
	799	0.3704	0.6443	0.91801	0.80862
	800	0.3701	0.6444	0.91832	0.8087
	801	0.3698	0.6446	0.91862	0.80876
	802	0.3696	0.6448	0.91893	0.80881
	803	0.3694	0.6449	0.91923	0.80888
	804	0.3692	0.6451	0.91954	0.80894
	805	0.369	0.6452	0.91984	0.80901
	806	0.3687	0.6454	0.92015	0.80908
	807	0.3684	0.6456	0.92045	0.80913
	808	0.3682	0.6457	0.92075	0.80919
	809	0.368	0.6459	0.92106	0.80926
	810	0.3677	0.646	0.92136	0.8093
	811	0.3675	0.6462	0.92166	0.80935
	812	0.3673	0.6463	0.92196	0.8094
	813	0.367	0.6465	0.92226	0.80946
	814	0.3667	0.6467	0.92257	0.80951
	815	0.3664	0.6468	0.92287	0.80956
	816	0.3661	0.647	0.92317	0.80961
	817	0.3659	0.6471	0.92347	0.80966
	818	0.3657	0.6473	0.92377	0.80972
	819	0.3653	0.6475	0.92407	0.80977
	820	0.3651	0.6476	0.92437	0.80982
	821	0.3649	0.6478	0.92466	0.80988
	822	0.3646	0.6479	0.92496	0.80994
	823	0.3643	0.6481	0.92526	0.80998
	824	0.3641	0.6483	0.92556	0.81005
	825	0.364	0.6484	0.92586	0.8101
	826	0.3637	0.6486	0.92615	0.81015
	827	0.3634	0.6487	0.92645	0.81022
	828	0.3631	0.6489	0.92675	0.81026
	829	0.3631	0.6491	0.92704	0.81032
	830	0.3627	0.6492	0.92734	0.81038
	831	0.3624	0.6494	0.92763	0.81042
	832	0.3621	0.6495	0.92793	0.81047
	833	0.362	0.6497	0.92822	0.81053
	834	0.3616	0.6498	0.92852	0.81057
	835	0.3614	0.65	0.92881	0.81063
	836	0.3612	0.6502	0.92911	0.81067
	837	0.361	0.6503	0.9294	0.81073
	838	0.3607	0.6505	0.92969	0.81077
	839	0.3605	0.6506	0.92998	0.81082
	840	0.3602	0.6508	0.93028	0.81087
	841	0.3599	0.651	0.93057	0.81091
	842	0.3597	0.6511	0.93086	0.81095
	843	0.3595	0.6513	0.93115	0.811
	844	0.3591	0.6514	0.93144	0.81106
	845	0.3589	0.6516	0.93173	0.8111
	846	0.3588	0.6518	0.93202	0.81113
	847	0.3584	0.6519	0.93231	0.81119
	848	0.3582	0.6521	0.9326	0.81123
	849	0.3579	0.6522	0.93289	0.81128
	850	0.3576	0.6524	0.93318	0.81132
	851	0.3574	0.6526	0.93347	0.81137
	852	0.3572	0.6527	0.93376	0.81143
	853	0.3568	0.6529	0.93405	0.81146
	854	0.3566	0.653	0.93433	0.81151
	855	0.3564	0.6532	0.93462	0.81155
	856	0.356	0.6533	0.93491	0.81159
	857	0.3558	0.6535	0.93519	0.81164
	858	0.3556	0.6537	0.93548	0.81168
	859	0.3553	0.6538	0.93577	0.81173
	860	0.3551	0.654	0.93605	0.81178
	861	0.3548	0.6541	0.93634	0.81183
	862	0.3545	0.6543	0.93662	0.81186
	863	0.3543	0.6545	0.93691	0.8119
	864	0.354	0.6546	0.93719	0.81194
	865	0.3537	0.6548	0.93747	0.81198
	866	0.3535	0.6549	0.93776	0.81202
	867	0.3533	0.6551	0.93804	0.81208
	868	0.3531	0.6553	0.93832	0.81211
	869	0.3528	0.6554	0.9386	0.81215
	870	0.3525	0.6556	0.93889	0.81219
	871	0.3522	0.6557	0.93917	0.81223
	872	0.352	0.6559	0.93945	0.81227
	873	0.3517	0.6561	0.93973	0.81231
	874	0.3515	0.6562	0.94001	0.81235
	875	0.3513	0.6564	0.94029	0.81239
	876	0.3509	0.6565	0.94057	0.81242
	877	0.3507	0.6567	0.94085	0.81246
	878	0.3503	0.6568	0.94113	0.81249
	879	0.3502	0.657	0.94141	0.81252
	880	0.3499	0.6572	0.94169	0.81254
	881	0.3497	0.6573	0.94197	0.81258
	882	0.3494	0.6575	0.94224	0.81261
	883	0.3492	0.6576	0.94252	0.81262
	884	0.3489	0.6578	0.9428	0.81266
	885	0.3486	0.658	0.94308	0.8127
	886	0.3484	0.6581	0.94335	0.81273
	887	0.348	0.6583	0.94363	0.81277
	888	0.3478	0.6584	0.94391	0.8128
	889	0.3475	0.6585	0.94418	0.81281
	890	0.3472	0.6587	0.94446	0.81284
	891	0.347	0.6588	0.94473	0.81287
	892	0.3467	0.6589	0.94501	0.8129
	893	0.3466	0.6591	0.94528	0.81293
	894	0.3462	0.6592	0.94555	0.81294
	895	0.3459	0.6593	0.94583	0.81295
	896	0.3458	0.6595	0.9461	0.81295
	897	0.3454	0.6596	0.94637	0.81298
	898	0.3452	0.6597	0.94665	0.813
	899	0.3449	0.6599	0.94692	0.81301
	900	0.3447	0.66	0.94719	0.81302
	901	0.3443	0.6601	0.94746	0.81303
	902	0.3441	0.6603	0.94773	0.81305
	903	0.3438	0.6604	0.948	0.81307
	904	0.3437	0.6605	0.94828	0.81307
	905	0.3433	0.6607	0.94855	0.81309
	906	0.3431	0.6608	0.94882	0.8131
	907	0.3428	0.6609	0.94909	0.8131
	908	0.3425	0.6611	0.94935	0.81311
	909	0.3421	0.6612	0.94962	0.81312
	910	0.3419	0.6613	0.94989	0.81313
	911	0.3416	0.6615	0.95016	0.81315
	912	0.3413	0.6616	0.95043	0.81316
	913	0.3411	0.6617	0.9507	0.81317
	914	0.3408	0.6618	0.95096	0.81318
	915	0.3406	0.662	0.95123	0.81318
	916	0.3403	0.6621	0.9515	0.81319
	917	0.34	0.6622	0.95176	0.81321
	918	0.3397	0.6624	0.95203	0.81322
	919	0.3395	0.6625	0.95229	0.81323
	920	0.3393	0.6626	0.95256	0.81324
	921	0.3389	0.6628	0.95282	0.81325
	922	0.3387	0.6629	0.95309	0.81326
	923	0.3384	0.663	0.95335	0.81328
	924	0.3382	0.6632	0.95362	0.81329
	925	0.3379	0.6633	0.95388	0.8133
	926	0.3376	0.6634	0.95414	0.81331
	927	0.3373	0.6636	0.95441	0.81331
	928	0.3369	0.6637	0.95467	0.81331
	929	0.3367	0.6638	0.95493	0.81332
	930	0.3365	0.664	0.95519	0.81331
	931	0.3362	0.6641	0.95546	0.81331
	932	0.3359	0.6642	0.95572	0.81331
	933	0.3357	0.6644	0.95598	0.81332
	934	0.3354	0.6645	0.95624	0.81332
	935	0.3351	0.6646	0.9565	0.81332
	936	0.3349	0.6648	0.95676	0.81331
	937	0.3346	0.6649	0.95702	0.81331
	938	0.3344	0.665	0.95728	0.81331
	939	0.334	0.6652	0.95754	0.81332
	940	0.3337	0.6653	0.95779	0.81332
	941	0.3334	0.6654	0.95805	0.81331
	942	0.3332	0.6656	0.95831	0.81332
	943	0.3328	0.6657	0.95857	0.81332
	944	0.3327	0.6658	0.95883	0.81331
	945	0.3323	0.666	0.95908	0.81331
	946	0.3321	0.6661	0.95934	0.8133
	947	0.3318	0.6662	0.9596	0.8133
	948	0.3315	0.6664	0.95985	0.81329
	949	0.3312	0.6665	0.96011	0.81328
	950	0.3311	0.6666	0.96036	0.81328
	951	0.3307	0.6668	0.96062	0.81327
	952	0.3305	0.6669	0.96087	0.81326
	953	0.3301	0.667	0.96113	0.81325
	954	0.3299	0.6672	0.96138	0.81325
	955	0.3297	0.6673	0.96163	0.81325
	956	0.3293	0.6674	0.96189	0.81324
	957	0.3291	0.6676	0.96214	0.81325
	958	0.3289	0.6677	0.96239	0.81325
	959	0.3286	0.6678	0.96265	0.81325
	960	0.3283	0.668	0.9629	0.81324
	961	0.3282	0.6681	0.96315	0.81324
	962	0.3279	0.6682	0.9634	0.81322
	963	0.3277	0.6684	0.96365	0.81322
	964	0.3275	0.6685	0.9639	0.81322
	965	0.3273	0.6686	0.96415	0.81321
	966	0.3271	0.6688	0.9644	0.8132
	967	0.3269	0.6689	0.96465	0.81319
	968	0.3266	0.669	0.9649	0.81317
	969	0.3264	0.6692	0.96515	0.81316
	970	0.3262	0.6693	0.9654	0.81314
	971	0.3257	0.6694	0.96565	0.81314
	972	0.3255	0.6696	0.9659	0.81313
	973	0.3251	0.6697	0.96615	0.81311
	974	0.3246	0.6698	0.96639	0.81309
	975	0.3241	0.67	0.96664	0.81308
	976	0.3236	0.6701	0.96689	0.81306
	977	0.323	0.6702	0.96713	0.81304
	978	0.3226	0.6704	0.96738	0.81301
	979	0.3222	0.6705	0.96763	0.81299
	980	0.3219	0.6706	0.96787	0.81297
	981	0.3214	0.6707	0.96812	0.81296
	982	0.3212	0.6709	0.96836	0.81294
	983	0.3209	0.671	0.96861	0.81291
	984	0.3207	0.6711	0.96885	0.81289
	985	0.3205	0.6713	0.96909	0.81287
	986	0.3203	0.6714	0.96934	0.81285
	987	0.3201	0.6715	0.96958	0.81283
	988	0.3199	0.6717	0.96982	0.81279
	989	0.3197	0.6718	0.97007	0.81276
	990	0.3195	0.6719	0.97031	0.81274
	991	0.3193	0.6721	0.97055	0.8127
	992	0.319	0.6722	0.97079	0.81266
	993	0.3187	0.6723	0.97103	0.81263
	994	0.3184	0.6724	0.97127	0.81259
	995	0.3183	0.6725	0.97151	0.81256
	996	0.318	0.6726	0.97176	0.81253
	997	0.3177	0.6727	0.972	0.81251
	998	0.3174	0.6728	0.97224	0.81247
	999	0.3172	0.6729	0.97247	0.81243
	1000	0.3169	0.6731	0.97271	0.81241
	1001	0.3167	0.6732	0.97295	0.81239
	1002	0.3163	0.6733	0.97319	0.81235
	1003	0.3161	0.6734	0.97343	0.81233
	1004	0.3158	0.6735	0.97367	0.81231
	1005	0.3155	0.6736	0.9739	0.81228
	1006	0.3151	0.6737	0.97414	0.81224
	1007	0.3148	0.6738	0.97438	0.81222
	1008	0.3146	0.6739	0.97461	0.81218
	1009	0.3141	0.674	0.97485	0.81215
	1010	0.3139	0.6741	0.97509	0.81211
	1011	0.3135	0.6742	0.97532	0.81207
	1012	0.3132	0.6744	0.97556	0.81204
	1013	0.313	0.6745	0.97579	0.81201
	1014	0.3126	0.6746	0.97603	0.81198
	1015	0.3123	0.6747	0.97626	0.81193
	1016	0.312	0.6748	0.9765	0.81189
	1017	0.3117	0.6749	0.97673	0.81185
	1018	0.3113	0.675	0.97696	0.81179
	1019	0.311	0.6751	0.9772	0.81176
	1020	0.3106	0.6752	0.97743	0.81172
	1021	0.3103	0.6753	0.97766	0.81169
	1022	0.3101	0.6754	0.97789	0.81164
	1023	0.3097	0.6756	0.97812	0.81159
	1024	0.3095	0.6757	0.97836	0.81154
	1025	0.3093	0.6758	0.97859	0.81147
	1026	0.309	0.6759	0.97882	0.81142
	1027	0.3087	0.676	0.97905	0.81137
	1028	0.3084	0.6761	0.97928	0.81131
	1029	0.3081	0.6762	0.97951	0.81125
	1030	0.3079	0.6763	0.97974	0.81119
	1031	0.3076	0.6764	0.97997	0.81114
	1032	0.3073	0.6765	0.9802	0.81108
	1033	0.307	0.6766	0.98042	0.81103
	1034	0.3067	0.6767	0.98065	0.81097
	1035	0.3064	0.6769	0.98088	0.81091
	1036	0.3061	0.677	0.98111	0.81086
	1037	0.3058	0.6771	0.98133	0.81082
	1038	0.3054	0.6772	0.98156	0.81076
	1039	0.3052	0.6773	0.98179	0.81071
	1040	0.3049	0.6774	0.98201	0.81064
	1041	0.3046	0.6775	0.98224	0.81057
	1042	0.3043	0.6776	0.98247	0.81051
	1043	0.304	0.6777	0.98269	0.81045
	1044	0.3038	0.6778	0.98292	0.81039
	1045	0.3034	0.6779	0.98314	0.81033
	1046	0.3031	0.6781	0.98337	0.81026
	1047	0.3029	0.6782	0.98359	0.81018
	1048	0.3025	0.6783	0.98381	0.81012
	1049	0.3022	0.6784	0.98404	0.81006
	1050	0.3018	0.6785	0.98426	0.80999
	1051	0.3016	0.6786	0.98448	0.80993
	1052	0.3012	0.6787	0.98471	0.80988
	1053	0.301	0.6788	0.98493	0.80983
	1054	0.3007	0.6789	0.98515	0.80976
	1055	0.3004	0.679	0.98537	0.8097
	1056	0.3002	0.6791	0.98559	0.80963
	1057	0.2999	0.6792	0.98581	0.80956
	1058	0.2996	0.6794	0.98603	0.80949
	1059	0.2992	0.6795	0.98626	0.80941
	1060	0.299	0.6796	0.98648	0.80935
	1061	0.2988	0.6797	0.98669	0.80929
	1062	0.2984	0.6798	0.98691	0.80921
	1063	0.2981	0.6799	0.98713	0.80915
	1064	0.2978	0.68	0.98735	0.80908
	1065	0.2975	0.6801	0.98757	0.809
	1066	0.2972	0.6802	0.98779	0.80893
	1067	0.2969	0.6803	0.98801	0.80886
	1068	0.2966	0.6804	0.98822	0.80878
	1069	0.2964	0.6805	0.98844	0.8087
	1070	0.296	0.6807	0.98866	0.80864
	1071	0.2958	0.6808	0.98887	0.80858
	1072	0.2955	0.6809	0.98909	0.80849
	1073	0.2952	0.681	0.98931	0.80842
	1074	0.2949	0.6811	0.98952	0.80836
	1075	0.2945	0.6812	0.98974	0.80828
	1076	0.2942	0.6813	0.98995	0.8082
	1077	0.294	0.6814	0.99017	0.80813
	1078	0.2937	0.6815	0.99038	0.80806
	1079	0.2934	0.6816	0.9906	0.808
	1080	0.2931	0.6817	0.99081	0.80792
	1081	0.2928	0.6819	0.99102	0.80784
	1082	0.2925	0.682	0.99124	0.80778
	1083	0.2923	0.6821	0.99145	0.80769
	1084	0.2919	0.6822	0.99166	0.80761
	1085	0.2916	0.6823	0.99187	0.80753
	1086	0.2913	0.6824	0.99209	0.80746
	1087	0.291	0.6825	0.9923	0.80738
	1088	0.2907	0.6826	0.99251	0.8073
	1089	0.2905	0.6827	0.99272	0.80723
	1090	0.2902	0.6828	0.99293	0.80716
	1091	0.2899	0.6829	0.99314	0.8071
	1092	0.2895	0.6829	0.99335	0.80703
	1093	0.2893	0.683	0.99356	0.80696
	1094	0.2889	0.6831	0.99377	0.80689
	1095	0.2886	0.6832	0.99398	0.80682
	1096	0.2885	0.6833	0.99419	0.80674
	1097	0.288	0.6834	0.99439	0.80668
	1098	0.2877	0.6835	0.9946	0.80662
	1099	0.2875	0.6836	0.99481	0.80655
	1100	0.2871	0.6837	0.99502	0.80649
	1101	0.2869	0.6838	0.99522	0.80641
	1102	0.2865	0.6839	0.99543	0.80633
	1103	0.2863	0.6839	0.99563	0.80626
	1104	0.286	0.684	0.99584	0.80617
	1105	0.2858	0.6841	0.99604	0.80609
	1106	0.2855	0.6842	0.99625	0.80601
	1107	0.2852	0.6843	0.99645	0.80595
	1108	0.2849	0.6844	0.99666	0.80586
	1109	0.2846	0.6845	0.99686	0.80579
	1110	0.2843	0.6846	0.99706	0.8057
	1111	0.2839	0.6847	0.99727	0.80561
	1112	0.2836	0.6848	0.99747	0.80553
	1113	0.2833	0.6849	0.99767	0.80542
	1114	0.283	0.6849	0.99787	0.80532
	1115	0.2828	0.685	0.99807	0.80523
	1116	0.2824	0.6851	0.99827	0.80514
	1117	0.2821	0.6852	0.99847	0.80505
	1118	0.2819	0.6853	0.99867	0.80496
	1119	0.2815	0.6854	0.99887	0.80487
	1120	0.2812	0.6855	0.99907	0.80476
	1121	0.2808	0.6856	0.99927	0.80466
	1122	0.2806	0.6857	0.99947	0.80456
	1123	0.2803	0.6858	0.99966	0.80445
	1124	0.28	0.6859	0.99986	0.80435
	1125	0.2797	0.6859	1.00006	0.80426
	1126	0.2794	0.686	1.00025	0.80418
	1127	0.2792	0.6861	1.00045	0.80408
	1128	0.2788	0.6862	1.00064	0.80399
	1129	0.2785	0.6863	1.00084	0.80389
	1130	0.2782	0.6864	1.00103	0.80379
	1131	0.2779	0.6865	1.00123	0.8037
	1132	0.2776	0.6866	1.00142	0.80361
	1133	0.2773	0.6867	1.00161	0.80351
	1134	0.277	0.6868	1.00181	0.80341
	1135	0.2767	0.6869	1.002	0.80332
	1136	0.2765	0.6869	1.00219	0.80323
	1137	0.2761	0.687	1.00238	0.80312
	1138	0.2759	0.6871	1.00257	0.80301
	1139	0.2757	0.6872	1.00276	0.80292
	1140	0.2754	0.6873	1.00295	0.8028
	1141	0.2751	0.6874	1.00314	0.80272
	1142	0.2748	0.6875	1.00333	0.80264
	1143	0.2746	0.6876	1.00352	0.80254
	1144	0.2742	0.6877	1.0037	0.80244
	1145	0.274	0.6878	1.00389	0.80232
	1146	0.2736	0.6879	1.00408	0.80221
	1147	0.2734	0.6879	1.00426	0.80211
	1148	0.273	0.688	1.00445	0.80202
	1149	0.2727	0.6881	1.00463	0.80191
	1150	0.2725	0.6882	1.00482	0.80183
	1151	0.2722	0.6883	1.005	0.80172
	1152	0.2719	0.6884	1.00519	0.80162
	1153	0.2716	0.6885	1.00537	0.80152
	1154	0.2713	0.6886	1.00555	0.80142
	1155	0.2711	0.6887	1.00573	0.80131
	1156	0.2708	0.6888	1.00591	0.80121
	1157	0.2705	0.6888	1.0061	0.8011
	1158	0.2702	0.6889	1.00628	0.801
	1159	0.2698	0.689	1.00646	0.8009
	1160	0.2698	0.6891	1.00663	0.80079
	1161	0.2693	0.6892	1.00681	0.80069
	1162	0.269	0.6893	1.00699	0.80058
	1163	0.2688	0.6894	1.00717	0.80047
	1164	0.2684	0.6895	1.00734	0.80037
	1165	0.2681	0.6896	1.00752	0.80026
	1166	0.2677	0.6897	1.0077	0.80015
	1167	0.2674	0.6898	1.00787	0.80005
	1168	0.2671	0.6898	1.00805	0.79994
	1169	0.2668	0.6899	1.00822	0.79983
	1170	0.2665	0.69	1.00839	0.79972
	1171	0.2663	0.6901	1.00857	0.79961
	1172	0.2661	0.6902	1.00874	0.79951
	1173	0.2657	0.6903	1.00891	0.7994
	1174	0.2655	0.6904	1.00908	0.79929
	1175	0.2652	0.6905	1.00925	0.79918
	1176	0.2649	0.6906	1.00942	0.79907
	1177	0.2646	0.6907	1.00959	0.79896
	1178	0.2644	0.6908	1.00976	0.79885
	1179	0.264	0.6908	1.00993	0.79873
	1180	0.2638	0.6909	1.0101	0.79862
	1181	0.2635	0.691	1.01026	0.79851
	1182	0.2632	0.6911	1.01043	0.7984
	1183	0.263	0.6912	1.01059	0.79829
	1184	0.2627	0.6913	1.01076	0.79817
	1185	0.2622	0.6914	1.01092	0.79806
	1186	0.2621	0.6915	1.01109	0.79795
	1187	0.2618	0.6915	1.01125	0.79783
	1188	0.2615	0.6916	1.01141	0.79772
	1189	0.2611	0.6917	1.01157	0.79761
	1190	0.261	0.6917	1.01174	0.79749
	1191	0.2606	0.6918	1.0119	0.79738
	1192	0.2603	0.6918	1.01206	0.79726
	1193	0.2601	0.6919	1.01222	0.79715
	1194	0.2598	0.692	1.01237	0.79703
	1195	0.2595	0.692	1.01253	0.79692
	1196	0.2592	0.6921	1.01269	0.7968
	1197	0.2589	0.6922	1.01285	0.79668
	1198	0.2586	0.6922	1.013	0.79657
	1199	0.2583	0.6923	1.01316	0.79645
	1200	0.258	0.6924	1.01331	0.79633
	1201	0.2579	0.6924	1.01347	0.79624
	1202	0.2578	0.6925	1.01362	0.79613
	1203	0.2577	0.6926	1.01377	0.79602
	1204	0.2576	0.6926	1.01392	0.7959
	1205	0.2575	0.6927	1.01407	0.79578
	1206	0.2574	0.6927	1.01423	0.79566
	1207	0.2573	0.6928	1.01438	0.79554
	1208	0.2572	0.6929	1.01452	0.79542
	1209	0.2571	0.6929	1.01467	0.7953
	1210	0.257	0.693	1.01482	0.79519
	1211	0.2569	0.6931	1.01497	0.79507
	1212	0.2568	0.6931	1.01511	0.79495
	1213	0.2567	0.6932	1.01526	0.79483
	1214	0.2566	0.6933	1.0154	0.79471
	1215	0.2565	0.6933	1.01555	0.79459
	1216	0.2564	0.6934	1.01569	0.79447
	1217	0.2563	0.6935	1.01584	0.79435
	1218	0.2562	0.6935	1.01598	0.79423
	1219	0.2561	0.6936	1.01612	0.79411
	1220	0.256	0.6936	1.01626	0.79399
	1221	0.2559	0.6937	1.0164	0.79388
	1222	0.2558	0.6938	1.01654	0.79375
	1223	0.2557	0.6938	1.01668	0.79363
	1224	0.2556	0.6939	1.01681	0.79351
	1225	0.2555	0.694	1.01695	0.7934
	1226	0.2554	0.694	1.01709	0.79328
	1227	0.2553	0.6941	1.01722	0.79317
	1228	0.2552	0.6942	1.01736	0.79305
	1229	0.2551	0.6942	1.01749	0.79292
	1230	0.255	0.6943	1.01762	0.7928
	1231	0.2549	0.6944	1.01776	0.79269
	1232	0.2548	0.6944	1.01789	0.79256
	1233	0.2547	0.6945	1.01802	0.79245
	1234	0.2546	0.6945	1.01815	0.79233
	1235	0.2545	0.6946	1.01828	0.79221
	1236	0.2544	0.6947	1.01841	0.79209
	1237	0.2543	0.6947	1.01854	0.79197
	1238	0.2542	0.6948	1.01866	0.79186
	1239	0.2541	0.6949	1.01879	0.79174
	1240	0.254	0.6949	1.01891	0.79161
	1241	0.2539	0.695	1.01904	0.7915
	1242	0.2538	0.6951	1.01916	0.79137
	1243	0.2537	0.6951	1.01929	0.79126
	1244	0.2536	0.6952	1.01941	0.79114
	1245	0.2535	0.6953	1.01953	0.79102
	1246	0.2534	0.6953	1.01965	0.7909
	1247	0.2533	0.6954	1.01977	0.79079
	1248	0.2532	0.6954	1.01989	0.79066
	1249	0.2531	0.6955	1.02001	0.79055
	1250	0.253	0.6956	1.02012	0.79042
	1251	0.2529	0.6956	1.02024	0.79029
	1252	0.2528	0.6957	1.02036	0.79018
	1253	0.2527	0.6958	1.02047	0.79005
	1254	0.2526	0.6958	1.02059	0.78993
	1255	0.2525	0.6959	1.0207	0.7898
	1256	0.2524	0.696	1.02081	0.78968
	1257	0.2523	0.696	1.02092	0.78954
	1258	0.2522	0.6961	1.02103	0.78942
	1259	0.2521	0.6962	1.02114	0.7893
	1260	0.252	0.6962	1.02125	0.78917
	1261	0.2519	0.6963	1.02136	0.78904
	1262	0.2518	0.6963	1.02147	0.78892
	1263	0.2517	0.6964	1.02157	0.78879
	1264	0.2516	0.6965	1.02168	0.78866
	1265	0.2515	0.6965	1.02178	0.78855
	1266	0.2514	0.6966	1.02189	0.78841
	1267	0.2513	0.6967	1.02199	0.78829
	1268	0.2512	0.6967	1.02209	0.78817
	1269	0.2511	0.6968	1.0222	0.78805
	1270	0.251	0.6969	1.0223	0.78792
	1271	0.2509	0.6969	1.0224	0.7878
	1272	0.2508	0.697	1.02249	0.78767
	1273	0.2507	0.6971	1.02259	0.78754
	1274	0.2506	0.6971	1.02269	0.78742
	1275	0.2505	0.6972	1.02278	0.7873
	1276	0.2504	0.6972	1.02288	0.78717
	1277	0.2503	0.6973	1.02297	0.78705
	1278	0.2502	0.6974	1.02307	0.78693
	1279	0.2501	0.6974	1.02316	0.78681
	1280	0.25	0.6975	1.02325	0.78669
	1281	0.2499	0.6976	1.02334	0.78656
	1282	0.2498	0.6976	1.02343	0.78644
	1283	0.2497	0.6977	1.02352	0.78632
	1284	0.2496	0.6978	1.02361	0.78619
	1285	0.2495	0.6978	1.02369	0.78607
	1286	0.2494	0.6979	1.02378	0.78595
	1287	0.2493	0.6979	1.02387	0.78582
	1288	0.2492	0.698	1.02395	0.7857
	1289	0.2491	0.698	1.02403	0.78558
	1290	0.249	0.6981	1.02412	0.78545
	1291	0.2489	0.6981	1.0242	0.78533
	1292	0.2488	0.6982	1.02428	0.7852
	1293	0.2487	0.6982	1.02436	0.78508
	1294	0.2486	0.6983	1.02443	0.78496
	1295	0.2485	0.6983	1.02451	0.78483
	1296	0.2484	0.6984	1.02459	0.78471
	1297	0.2483	0.6984	1.02466	0.78458
	1298	0.2482	0.6985	1.02474	0.78446
	1299	0.2481	0.6985	1.02481	0.78434
	1300	0.248	0.6986	1.02489	0.78421
	1301	0.2479	0.6986	1.02496	0.78409
	1302	0.2478	0.6987	1.02503	0.78397
	1303	0.2477	0.6987	1.0251	0.78384
	1304	0.2476	0.6988	1.02517	0.78371
	1305	0.2475	0.6988	1.02523	0.78359
	1306	0.2474	0.6989	1.0253	0.78347
	1307	0.2473	0.6989	1.02537	0.78334
	1308	0.2472	0.699	1.02543	0.78322
	1309	0.2471	0.699	1.0255	0.78309
	1310	0.247	0.6991	1.02556	0.78297
	1311	0.2469	0.6991	1.02562	0.78285
	1312	0.2468	0.6992	1.02568	0.78272
	1313	0.2467	0.6992	1.02574	0.78259
	1314	0.2466	0.6993	1.0258	0.78247
	1315	0.2465	0.6993	1.02586	0.78235
	1316	0.2464	0.6994	1.02592	0.78222
	1317	0.2463	0.6994	1.02597	0.7821
	1318	0.2462	0.6995	1.02603	0.78198
	1319	0.2461	0.6995	1.02608	0.78185
	1320	0.246	0.6996	1.02613	0.78173
	1321	0.2459	0.6996	1.02618	0.7816
	1322	0.2458	0.6997	1.02624	0.78148
	1323	0.2457	0.6997	1.02628	0.78135
	1324	0.2456	0.6998	1.02633	0.78123
	1325	0.2455	0.6998	1.02638	0.7811
	1326	0.2454	0.6999	1.02643	0.78097
	1327	0.2453	0.6999	1.02647	0.78085
	1328	0.2452	0.7	1.02652	0.78073
	1329	0.2451	0.7	1.02656	0.7806
	1330	0.245	0.7001	1.0266	0.78048
	1331	0.2449	0.7001	1.02665	0.78036
	1332	0.2448	0.7002	1.02669	0.78023
	1333	0.2447	0.7002	1.02672	0.78011
	1334	0.2446	0.7003	1.02676	0.77998
	1335	0.2445	0.7004	1.0268	0.77985
	1336	0.2444	0.7004	1.02684	0.77973
	1337	0.2443	0.7005	1.02687	0.7796
	1338	0.2442	0.7005	1.0269	0.77943
	1339	0.2441	0.7006	1.02694	0.77929
	1340	0.244	0.7006	1.02697	0.77915
	1341	0.2439	0.7007	1.027	0.77901
	1342	0.2438	0.7007	1.02703	0.77887
	1343	0.2437	0.7008	1.02706	0.77872
	1344	0.2436	0.7008	1.02708	0.77858
	1345	0.2435	0.7009	1.02711	0.77844
	1346	0.2434	0.7009	1.02714	0.7783
	1347	0.2433	0.701	1.02716	0.77815
	1348	0.2432	0.701	1.02718	0.77801
	1349	0.2431	0.7011	1.0272	0.77787
	1350	0.243	0.7011	1.02723	0.77772
	1351	0.2429	0.7012	1.02725	0.77758
	1352	0.2428	0.7012	1.02726	0.77744
	1353	0.2427	0.7013	1.02728	0.77729
	1354	0.2426	0.7013	1.0273	0.77715
	1355	0.2425	0.7014	1.02731	0.777
	1356	0.2424	0.7014	1.02733	0.77686
	1357	0.2423	0.7015	1.02734	0.77672
	1358	0.2422	0.7015	1.02735	0.77657
	1359	0.2421	0.7016	1.02736	0.77643
	1360	0.242	0.7016	1.02737	0.77628
	1361	0.2419	0.7017	1.02738	0.77613
	1362	0.2418	0.7017	1.02739	0.77597
	1363	0.2417	0.7018	1.02739	0.77583
	1364	0.2416	0.7018	1.0274	0.77567
	1365	0.2415	0.7019	1.0274	0.77552
	1366	0.2414	0.7019	1.02741	0.77536
	1367	0.2413	0.702	1.02741	0.77521
	1368	0.2412	0.702	1.02741	0.77505
	1369	0.2411	0.702	1.02741	0.77491
	1370	0.241	0.702	1.02741	0.77475
	1371	0.2409	0.7021	1.0274	0.7746
	1372	0.2408	0.7021	1.0274	0.77445
	1373	0.2407	0.7021	1.0274	0.7743
	1374	0.2406	0.7021	1.02739	0.77414
	1375	0.2405	0.7021	1.02738	0.77398
	1376	0.2404	0.7022	1.02738	0.77383
	1377	0.2403	0.7022	1.02737	0.77367
	1378	0.2402	0.7022	1.02736	0.77352
	1379	0.2401	0.7022	1.02734	0.77336
	1380	0.24	0.7022	1.02733	0.77321
	1381	0.2399	0.7023	1.02732	0.77305
	1382	0.2398	0.7023	1.0273	0.7729
	1383	0.2397	0.7023	1.02729	0.77275
	1384	0.2396	0.7023	1.02727	0.77259
	1385	0.2395	0.7023	1.02725	0.77245
	1386	0.2394	0.7023	1.02723	0.77229
	1387	0.2393	0.7024	1.02721	0.77213
	1388	0.2392	0.7024	1.02719	0.77197
	1389	0.2391	0.7024	1.02717	0.77182
	1390	0.239	0.7024	1.02715	0.77166
	1391	0.2389	0.7024	1.02712	0.7715
	1392	0.2388	0.7025	1.02709	0.77134
	1393	0.2387	0.7025	1.02707	0.77118
	1394	0.2386	0.7025	1.02704	0.77102
	1395	0.2385	0.7025	1.02701	0.77086
	1396	0.2384	0.7025	1.02698	0.7707
	1397	0.2383	0.7026	1.02695	0.77053
	1398	0.2382	0.7026	1.02692	0.77037
	1399	0.2381	0.7026	1.02688	0.77021
	1400	0.238	0.7026	1.02685	0.77004
	1401	0.2379	0.7026	1.02681	0.76988
	1402	0.2378	0.7027	1.02677	0.76972
	1403	0.2377	0.7027	1.02674	0.76956
	1404	0.2376	0.7027	1.0267	0.76939
	1405	0.2375	0.7027	1.02666	0.76923
	1406	0.2374	0.7027	1.02662	0.76906
	1407	0.2373	0.7028	1.02657	0.76889
	1408	0.2372	0.7028	1.02653	0.76873
	1409	0.2371	0.7028	1.02648	0.76856
	1410	0.237	0.7028	1.02644	0.7684
	1411	0.2369	0.7028	1.02639	0.76823
	1412	0.2368	0.7029	1.02634	0.76806
	1413	0.2367	0.7029	1.02629	0.7679
	1414	0.2366	0.7029	1.02624	0.76774
	1415	0.2365	0.7029	1.02619	0.76757
	1416	0.2364	0.7029	1.02614	0.7674
	1417	0.2363	0.703	1.02609	0.76724
	1418	0.2362	0.703	1.02603	0.76706
	1419	0.2361	0.703	1.02597	0.76689
	1420	0.236	0.703	1.02592	0.76673
	1421	0.2359	0.703	1.02586	0.76656
	1422	0.2358	0.7031	1.0258	0.7664
	1423	0.2357	0.7031	1.02574	0.76623
	1424	0.2356	0.7031	1.02568	0.76606
	1425	0.2355	0.7031	1.02562	0.7659
	1426	0.2354	0.7031	1.02555	0.76573
	1427	0.2353	0.7032	1.02549	0.76557
	1428	0.2352	0.7032	1.02542	0.7654
	1429	0.2351	0.7032	1.02535	0.76523
	1430	0.235	0.7032	1.02529	0.76506
	1431	0.2349	0.7032	1.02522	0.7649
	1432	0.2348	0.7033	1.02515	0.76473
	1433	0.2347	0.7033	1.02507	0.76457
	1434	0.2346	0.7033	1.025	0.7644
	1435	0.2345	0.7033	1.02493	0.76424
	1436	0.2344	0.7033	1.02485	0.76407
	1437	0.2343	0.7033	1.02478	0.76391
	1438	0.2342	0.7034	1.0247	0.76374
	1439	0.2341	0.7034	1.02462	0.76357
	1440	0.234	0.7034	1.02454	0.7634
	1441	0.2339	0.7034	1.02446	0.76323
	1442	0.2338	0.7034	1.02438	0.76307
	1443	0.2337	0.7035	1.0243	0.7629
	1444	0.2336	0.7035	1.02421	0.76274
	1445	0.2335	0.7035	1.02413	0.76257
	1446	0.2334	0.7035	1.02404	0.76241
	1447	0.2333	0.7035	1.02395	0.76224
	1448	0.2332	0.7036	1.02387	0.76207
	1449	0.2331	0.7035	1.02378	0.7619
	1450	0.233	0.7035	1.02369	0.76172
	1451	0.2329	0.7035	1.02359	0.76155
	1452	0.2328	0.7035	1.0235	0.76139
	1453	0.2327	0.7035	1.02341	0.76121
	1454	0.2326	0.7035	1.02331	0.76104
	1455	0.2325	0.7035	1.02322	0.76086
	1456	0.2324	0.7035	1.02312	0.76069
	1457	0.2323	0.7035	1.02302	0.7605
	1458	0.2322	0.7035	1.02292	0.76033
	1459	0.2321	0.7035	1.02282	0.76015
	1460	0.232	0.7035	1.02272	0.75997
	1461	0.2319	0.7034	1.02261	0.75979
	1462	0.2318	0.7034	1.02251	0.75962
	1463	0.2317	0.7034	1.0224	0.75945
	1464	0.2316	0.7034	1.0223	0.75927
	1465	0.2315	0.7034	1.02219	0.7591
	1466	0.2314	0.7034	1.02208	0.75892
	1467	0.2313	0.7034	1.02197	0.75875
	1468	0.2312	0.7034	1.02186	0.75858
	1469	0.2311	0.7034	1.02175	0.75841
	1470	0.231	0.7034	1.02164	0.75823
	1471	0.2309	0.7034	1.02152	0.75805
	1472	0.2308	0.7034	1.02141	0.75787
	1473	0.2307	0.7033	1.02129	0.7577
	1474	0.2306	0.7033	1.02117	0.75753
	1475	0.2305	0.7033	1.02105	0.75735
	1476	0.2304	0.7033	1.02093	0.75718
	1477	0.2303	0.7033	1.02081	0.75701
	1478	0.2302	0.7033	1.02069	0.75684
	1479	0.2301	0.7033	1.02057	0.75667
	1480	0.23	0.7033	1.02044	0.7565
	1481	0.2299	0.7033	1.02032	0.75633
	1482	0.2298	0.7033	1.02019	0.75615
	1483	0.2297	0.7033	1.02006	0.75598
	1484	0.2296	0.7033	1.01993	0.7558
	1485	0.2295	0.7032	1.0198	0.75564
	1486	0.2294	0.7032	1.01967	0.75546
	1487	0.2293	0.7032	1.01954	0.75529
	1488	0.2292	0.7032	1.01941	0.75512
	1489	0.2291	0.7032	1.01927	0.75495
	1490	0.229	0.7032	1.01914	0.75477
	1491	0.2289	0.7032	1.019	0.7546
	1492	0.2288	0.7032	1.01886	0.75443
	1493	0.2287	0.7032	1.01872	0.75425
	1494	0.2286	0.7032	1.01858	0.75408
	1495	0.2285	0.7032	1.01844	0.7539
	1496	0.2284	0.7032	1.0183	0.75373
	1497	0.2283	0.7031	1.01816	0.75356
	1498	0.2282	0.7031	1.01801	0.75338
	1499	0.2281	0.7031	1.01787	0.75321
	1500	0.228	0.7031	1.01772	0.75304
	1501	0.2279	0.7031	1.01757	0.75286
	1502	0.2278	0.7031	1.01742	0.75269
	1503	0.2277	0.7031	1.01727	0.75252
	1504	0.2276	0.7031	1.01712	0.75234
	1505	0.2275	0.7031	1.01697	0.75217
	1506	0.2274	0.7031	1.01681	0.75199
	1507	0.2273	0.7031	1.01666	0.75182
	1508	0.2272	0.7031	1.0165	0.75165
	1509	0.2271	0.703	1.01635	0.75147
	1510	0.227	0.703	1.01619	0.7513
	1511	0.2269	0.703	1.01603	0.75112
	1512	0.2268	0.7029	1.01587	0.75095
	1513	0.2267	0.7029	1.01571	0.75077
	1514	0.2266	0.7028	1.01554	0.7506
	1515	0.2265	0.7028	1.01538	0.75043
	1516	0.2264	0.7028	1.01521	0.75025
	1517	0.2263	0.7027	1.01505	0.75008
	1518	0.2262	0.7027	1.01488	0.7499
	1519	0.2261	0.7026	1.01471	0.74973
	1520	0.226	0.7026	1.01454	0.74955
	1521	0.2259	0.7025	1.01437	0.74938
	1522	0.2258	0.7025	1.0142	0.74921
	1523	0.2257	0.7024	1.01403	0.74903
	1524	0.2256	0.7024	1.01385	0.74886
	1525	0.2255	0.7023	1.01368	0.74868
	1526	0.2254	0.7023	1.0135	0.74851
	1527	0.2253	0.7022	1.01332	0.74833
	1528	0.2252	0.7022	1.01315	0.74816
	1529	0.2251	0.7021	1.01297	0.74798
	1530	0.225	0.7021	1.01278	0.74781
	1531	0.2249	0.702	1.0126	0.74763
	1532	0.2248	0.702	1.01242	0.74746
	1533	0.2247	0.7019	1.01224	0.74728
	1534	0.2246	0.7019	1.01205	0.74711
	1535	0.2245	0.7018	1.01186	0.74693
	1536	0.2244	0.7018	1.01168	0.74676
	1537	0.2243	0.7017	1.01149	0.74658
	1538	0.2242	0.7017	1.0113	0.74641
	1539	0.2241	0.7016	1.01111	0.74623
	1540	0.224	0.7016	1.01091	0.74606
	1541	0.2239	0.7015	1.01072	0.74588
	1542	0.2238	0.7015	1.01053	0.74571
	1543	0.2237	0.7015	1.01033	0.74554
	1544	0.2236	0.7014	1.01013	0.74536
	1545	0.2235	0.7014	1.00994	0.74519
	1546	0.2234	0.7013	1.00974	0.74501
	1547	0.2233	0.7013	1.00954	0.74484
	1548	0.2232	0.7012	1.00934	0.74466
	1549	0.2231	0.7012	1.00914	0.74449
	1550	0.223	0.7011	1.00893	0.74431
	1551	0.2229	0.7011	1.00873	0.74414
	1552	0.2228	0.701	1.00852	0.74397
	1553	0.2227	0.701	1.00832	0.74379
	1554	0.2226	0.7009	1.00811	0.74362
	1555	0.2225	0.7009	1.0079	0.74344
	1556	0.2224	0.7008	1.00769	0.74327
	1557	0.2223	0.7008	1.00748	0.74309
	1558	0.2222	0.7007	1.00727	0.74292
	1559	0.2221	0.7007	1.00706	0.74274
	1560	0.222	0.7006	1.00684	0.74257
	1561	0.2219	0.7006	1.00663	0.7424
	1562	0.2218	0.7005	1.00641	0.74222
	1563	0.2217	0.7005	1.0062	0.74205
	1564	0.2216	0.7004	1.00598	0.74187
	1565	0.2215	0.7004	1.00576	0.7417
	1566	0.2214	0.7003	1.00554	0.74152
	1567	0.2213	0.7002	1.00532	0.74135
	1568	0.2212	0.7002	1.0051	0.74117
	1569	0.2211	0.7001	1.00487	0.741
	1570	0.221	0.7	1.00465	0.74083
	1571	0.2209	0.6999	1.00442	0.74065
	1572	0.2208	0.6998	1.0042	0.74048
	1573	0.2207	0.6998	1.00397	0.7403
	1574	0.2206	0.6997	1.00374	0.74013
	1575	0.2205	0.6996	1.00351	0.73995
	1576	0.2204	0.6995	1.00328	0.73978
	1577	0.2203	0.6995	1.00305	0.7396
	1578	0.2202	0.6994	1.00282	0.73943
	1579	0.2201	0.6993	1.00259	0.73926
	1580	0.22	0.6992	1.00235	0.73908
	1581	0.2199	0.6991	1.00212	0.73891
	1582	0.2198	0.6991	1.00188	0.73873
	1583	0.2197	0.699	1.00165	0.73856
	1584	0.2196	0.6989	1.00141	0.73838
	1585	0.2195	0.6988	1.00117	0.73821
	1586	0.2194	0.6987	1.00093	0.73803
	1587	0.2193	0.6987	1.00069	0.73786
	1588	0.2192	0.6986	1.00045	0.73769
	1589	0.2191	0.6985	1.0002	0.73751
	1590	0.219	0.6984	0.99996	0.73734
	1591	0.2189	0.6984	0.99971	0.73716
	1592	0.2188	0.6983	0.99947	0.73699
	1593	0.2187	0.6982	0.99922	0.73681
	1594	0.2186	0.6981	0.99897	0.73664
	1595	0.2185	0.698	0.99873	0.73646
	1596	0.2184	0.698	0.99848	0.73629
	1597	0.2183	0.6979	0.99823	0.73612
	1598	0.2182	0.6978	0.99797	0.73594
	1599	0.2181	0.6977	0.99772	0.73577
	1600	0.218	0.6976	0.99747	0.73559
	--
	--

## Sheet: Fig.2a
	XRD patterns of MSbNSs
	X1	Y1		X2	Y2		X3	Y3		X4	Y4		X5	Y5		X6	Y6
	10	300		10	79.2627		10	-9.36402		10	0		10	0		10	600
	10.02	300		10.021	81.2873		10.021	7.91777		10.0205	13.0867		10.02	17.1897		10.02	600
	10.04	300		10.042	79.4118		10.042	-1.80043		10.0411	13.1738		10.04	27.3794		10.04	600
	10.06	300		10.063	80.6364		10.063	-9.51863		10.0616	21.2604		10.06	47.5691		10.06	600
	10.08	300		10.084	79.3609		10.084	-13.2368		10.0822	14.3475		10.08	5.75884		10.08	600
	10.1	300		10.105	80.9855		10.105	-1.95503		10.1027	15.4342		10.1	33.9485		10.1	600
	10.12	300		10.126	80.81		10.126	-6.67323		10.1232	-8.47911		10.12	27.1383		10.12	600
	10.14	300		10.147	78.4346		10.147	-6.39143		10.1438	26.608		10.14	8.32797		10.14	600
	10.16	300		10.168	80.8591		10.168	13.8904		10.1643	-9.30535		10.16	20.5177		10.16	600
	10.18	300		10.189	78.3837		10.189	-4.82784		10.1849	11.7818		10.18	62.7074		10.18	600
	10.2	300		10.21	78.0082		10.21	7.45396		10.2054	5.86842		10.2	69.8971		10.2	600
	10.22	300		10.231	79.0327		10.231	-5.26424		10.226	21.9555		10.22	17.5664		10.22	600
	10.24	300		10.252	80.6573		10.252	11.0176		10.2465	6.04219		10.24	77.2357		10.24	600
	10.26	300		10.273	78.3818		10.273	9.29936		10.267	16.1289		10.26	23.905		10.26	600
	10.28	300		10.294	79.7064		10.294	-14.4188		10.2876	-1.78404		10.28	39.5742		10.28	600
	10.3	300		10.315	78.4309		10.315	9.86296		10.3081	20.3026		10.3	52.2435		10.3	600
	10.32	300		10.336	79.0555		10.336	-14.8552		10.3287	3.38973		10.32	54.9128		10.32	600
	10.34	300		10.357	79.68		10.357	-18.5735		10.3492	5.47641		10.34	39.5821		10.34	600
	10.36	300		10.378	80.5046		10.378	-8.29165		10.3697	3.56308		10.36	57.2514		10.36	600
	10.38	300		10.399	79.8291		10.399	7.99015		10.3903	-2.34983		10.38	93.9207		10.38	600
	10.4	300		10.42	78.1536		10.42	-14.728		10.4108	-8.26315		10.4	80.59		10.4	600
	10.42	300		10.441	79.1782		10.441	-1.44625		10.4314	5.82394		10.42	-14.7408		10.42	600
	10.44	300		10.462	80.0027		10.462	-14.1645		10.4519	-3.08938		10.44	35.9285		10.44	600
	10.46	300		10.483	78.8273		10.483	-7.88265		10.4724	20.9973		10.46	27.5978		10.46	600
	10.48	300		10.504	82.5518		10.504	-1.60085		10.493	-20.9156		10.48	32.2671		10.48	600
	10.5	300		10.525	83.1764		10.525	6.68095		10.5135	29.1711		10.5	7.93638		10.5	600
	10.52	300		10.546	78.7009		10.546	-0.03726		10.5341	5.25816		10.52	82.6057		10.52	600
	10.54	300		10.567	80.5255		10.567	-16.7555		10.5546	14.3448		10.54	65.275		10.54	600
	10.56	300		10.588	79.95		10.588	-6.47366		10.5751	-5.5685		10.56	45.9442		10.56	600
	10.58	300		10.609	76.9746		10.609	1.80814		10.5957	0.5186		10.58	51.6135		10.58	600
	10.6	300		10.63	79.5991		10.63	-9.91006		10.6162	-12.3947		10.6	63.2828		10.6	600
	10.62	300		10.651	82.5237		10.651	27.3717		10.6368	-10.3076		10.62	47.9521		10.62	600
	10.64	300		10.672	82.0482		10.672	33.6535		10.6573	-10.221		10.64	12.6214		10.64	600
	10.66	300		10.693	79.1727		10.693	-11.0647		10.6779	-5.13386		10.66	54.2907		10.66	600
	10.68	300		10.714	79.6973		10.714	7.21713		10.6984	16.9528		10.68	1.95995		10.68	600
	10.7	300		10.735	79.6218		10.735	1.49893		10.7189	10.0395		10.7	30.6292		10.7	600
	10.72	300		10.756	79.8464		10.756	-28.2193		10.7395	5.12658		10.72	36.2985		10.72	600
	10.74	300		10.777	77.2709		10.777	-1.93747		10.76	-0.78675		10.74	39.9678		10.74	600
	10.76	300		10.798	79.5955		10.798	27.3443		10.7806	4.30035		10.76	33.6371		10.76	600
	10.78	300		10.819	79.22		10.819	22.6261		10.8011	-1.61298		10.78	-3.69363		10.78	600
	10.8	300		10.84	81.8446		10.84	-6.09207		10.8216	-8.5263		10.8	11.9757		10.8	600
	10.82	300		10.861	81.2691		10.861	-0.81027		10.8422	4.56079		10.82	8.64494		10.82	600
	10.84	300		10.882	78.1937		10.882	-1.52848		10.8627	-21.3525		10.84	54.3142		10.84	600
	10.86	300		10.903	79.7182		10.903	0.75332		10.8833	-2.26544		10.86	6.98351		10.86	600
	10.88	300		10.924	80.9428		10.924	-24.9649		10.9038	-0.17876		10.88	18.6528		10.88	600
	10.9	300		10.945	80.5673		10.945	-1.68308		10.9243	-14.0921		10.9	-4.67792		10.9	600
	10.92	300		10.966	79.7918		10.966	-5.40128		10.9449	3.995		10.92	28.9914		10.92	600
	10.94	300		10.987	77.6164		10.987	20.8805		10.9654	4.08168		10.94	25.6607		10.94	600
	10.96	300		11.008	78.2409		11.008	15.1623		10.986	-14.8312		10.96	36.3299		10.96	600
	10.98	300		11.029	78.2655		11.029	-15.5559		11.0065	28.2554		10.98	21.9992		10.98	600
	11	300		11.05	77.39		11.05	-0.27409		11.027	4.34212		11	48.6685		11	600
	11.02	300		11.071	78.9146		11.071	12.0077		11.0476	-23.5708		11.02	34.3378		11.02	600
	11.04	300		11.092	80.8391		11.092	8.28951		11.0681	-2.48411		11.04	8.00708		11.04	600
	11.06	300		11.113	77.7637		11.113	0.57131		11.0887	23.603		11.06	51.6764		11.06	600
	11.08	300		11.134	82.1882		11.134	-21.1469		11.1092	11.6897		11.08	37.3456		11.08	600
	11.1	300		11.155	81.9128		11.155	-14.8651		11.1298	-7.22324		11.1	-2.98507		11.1	600
	11.12	300		11.176	78.6373		11.176	-14.5833		11.1503	-6.13657		11.12	56.6842		11.12	600
	11.14	300		11.197	80.9618		11.197	-23.3015		11.1708	-9.0499		11.14	70.3535		11.14	600
	11.16	300		11.218	79.9864		11.218	-8.0197		11.1914	9.0372		11.16	62.0228		11.16	600
	11.18	300		11.239	81.9109		11.239	11.2621		11.2119	-16.8761		11.18	42.6921		11.18	600
	11.2	300		11.26	80.0355		11.26	-19.4561		11.2325	14.211		11.2	28.3614		11.2	600
	11.22	300		11.281	78.76		11.281	24.8257		11.253	8.29764		11.22	14.0306		11.22	600
	11.24	300		11.302	82.2846		11.302	22.1075		11.2735	8.38431		11.24	10.6999		11.24	600
	11.26	300		11.323	79.8091		11.323	-10.6107		11.2941	1.47141		11.26	36.3692		11.26	600
	11.28	300		11.344	78.5337		11.344	12.6711		11.3146	-23.4419		11.28	28.0385		11.28	600
	11.3	300		11.365	80.6582		11.365	2.9529		11.3352	6.64518		11.3	8.70778		11.3	600
	11.32	300		11.386	79.7828		11.386	22.2347		11.3557	-6.26815		11.32	24.3771		11.32	600
	11.34	300		11.407	80.8073		11.407	3.51649		11.3762	-14.1815		11.34	-19.9536		11.34	600
	11.36	300		11.428	80.5319		11.428	-9.20171		11.3968	14.9056		11.36	-24.2844		11.36	600
	11.38	300		11.449	81.0564		11.449	26.0801		11.4173	-6.0077		11.38	14.3849		11.38	600
	11.4	300		11.47	79.7809		11.47	1.36189		11.4379	-8.92061		11.4	-6.9458		11.4	600
	11.42	300		11.491	77.9055		11.491	-11.3563		11.4584	-5.83393		11.42	3.72349		11.42	600
	11.44	300		11.512	78.93		11.512	9.92549		11.4789	-21.7473		11.44	-2.60723		11.44	600
	11.46	300		11.533	80.3546		11.533	1.20729		11.4995	-19.6602		11.46	24.0621		11.46	600
	11.48	300		11.554	80.5791		11.554	11.4891		11.52	6.42651		11.48	14.7313		11.48	600
	11.5	300		11.575	82.7037		11.575	8.77088		11.5406	-0.4864		11.5	13.4006		11.5	600
	11.52	300		11.596	81.2282		11.596	14.0527		11.5611	2.60028		11.52	54.0699		11.52	600
	11.54	300		11.617	80.6528		11.617	1.33448		11.5817	-2.31263		11.54	-20.2608		11.54	600
	11.56	300		11.638	80.5773		11.638	-17.3837		11.6022	-13.2259		11.56	6.40848		11.56	600
	11.58	300		11.659	78.3019		11.659	-7.10192		11.6227	-3.13928		11.58	38.0778		11.58	600
	11.6	300		11.68	77.6264		11.68	7.17988		11.6433	16.9478		11.6	-33.2529		11.6	600
	11.62	300		11.701	78.8509		11.701	9.46168		11.6638	6.03449		11.62	-24.5837		11.62	600
	11.64	300		11.722	80.1755		11.722	30.7435		11.6844	-13.8784		11.64	8.08562		11.64	600
	11.66	300		11.743	80.2		11.743	16.0253		11.7049	4.20826		11.66	-25.2451		11.66	600
	11.68	300		11.764	80.9246		11.764	10.3071		11.7254	5.29493		11.68	-14.5758		11.68	600
	11.7	300		11.785	79.6491		11.785	9.58887		11.746	11.382		11.7	-9.90652		11.7	600
	11.72	300		11.806	77.3737		11.806	-13.1293		11.7665	15.4687		11.72	19.7628		11.72	600
	11.74	300		11.827	81.8982		11.827	-19.8475		11.7871	-1.4442		11.74	13.4321		11.74	600
	11.76	300		11.848	78.2228		11.848	-7.56573		11.8076	8.64247		11.76	47.1013		11.76	600
	11.78	300		11.869	78.7473		11.869	5.71607		11.8281	-5.27086		11.78	-3.22938		11.78	600
	11.8	300		11.89	79.1719		11.89	5.99787		11.8487	-17.1838		11.8	-19.5601		11.8	600
	11.82	300		11.911	80.3964		11.911	13.2797		11.8692	10.9029		11.82	-11.8908		11.82	600
	11.84	300		11.932	81.8209		11.932	0.56146		11.8898	-16.01		11.84	-16.2215		11.84	600
	11.86	300		11.953	79.9455		11.953	-22.1567		11.9103	-4.92332		11.86	68.4478		11.86	600
	11.88	300		11.974	79.87		11.974	23.1251		11.9308	-19.8366		11.88	16.117		11.88	600
	11.9	300		11.995	78.7946		11.995	-13.5931		11.9514	-21.7495		11.9	19.7863		11.9	600
	11.92	300		12.016	78.0191		12.016	-8.31134		11.9719	-1.66287		11.92	-1.54439		11.92	600
	11.94	300		12.037	76.9437		12.037	-4.02954		11.9925	12.4242		11.94	-30.8751		11.94	600
	11.96	300		12.058	79.8682		12.058	8.25226		12.013	-14.4891		11.96	-19.2058		11.96	600
	11.98	300		12.079	79.8928		12.079	22.5341		12.0336	-5.40201		11.98	-9.53653		11.98	600
	12	300		12.1	81.5173		12.1	3.81585		12.0541	7.68466		12	-4.86725		12	600
	12.02	300		12.121	79.4419		12.121	3.09765		12.0746	7.77134		12.02	-7.19796		12.02	600
	12.04	300		12.142	81.1664		12.142	-7.62055		12.0952	0.85843		12.04	25.4713		12.04	600
	12.06	300		12.163	80.391		12.163	-15.3387		12.1157	-12.0549		12.06	26.1406		12.06	600
	12.08	300		12.184	79.3155		12.184	-26.057		12.1363	0.0322		12.08	4.80989		12.08	600
	12.1	300		12.205	80.04		12.205	3.22485		12.1568	-6.88112		12.1	-11.5208		12.1	600
	12.12	300		12.226	81.2646		12.226	3.50665		12.1773	3.20555		12.12	49.1485		12.12	600
	12.14	300		12.247	80.4891		12.247	19.7885		12.1979	-7.70735		12.14	10.8178		12.14	600
	12.16	300		12.268	79.9137		12.268	-0.92976		12.2184	19.3793		12.16	-7.51297		12.16	600
	12.18	300		12.289	80.3382		12.289	16.352		12.239	8.46642		12.18	-19.8437		12.18	600
	12.2	300		12.31	81.4628		12.31	8.63384		12.2595	3.55309		12.2	8.8256		12.2	600
	12.22	300		12.331	79.4873		12.331	-2.08436		12.28	-9.36024		12.22	-18.5051		12.22	600
	12.24	300		12.352	83.1119		12.352	5.19744		12.3006	-2.27314		12.24	12.1642		12.24	600
	12.26	300		12.373	80.2364		12.373	17.4792		12.3211	11.8135		12.26	1.83346		12.26	600
	12.28	300		12.394	79.461		12.394	9.76104		12.3417	-16.0994		12.28	19.5027		12.28	600
	12.3	300		12.415	78.3855		12.415	4.04284		12.3622	0.9873		12.3	1.17203		12.3	600
	12.32	300		12.436	78.3101		12.436	8.32463		12.3827	-17.926		12.32	1.84131		12.32	600
	12.34	300		12.457	80.4346		12.457	19.6064		12.4033	-1.83893		12.34	34.5106		12.34	600
	12.36	300		12.478	79.7591		12.478	-0.11177		12.4238	-26.7523		12.36	2.17988		12.36	600
	12.38	300		12.499	80.9837		12.499	36.17		12.4444	17.3348		12.38	7.84917		12.38	600
	12.4	300		12.52	80.2082		12.52	7.45183		12.4649	4.42151		12.4	-7.48155		12.4	600
	12.42	300		12.541	78.9328		12.541	-0.26637		12.4855	-4.49139		12.42	-41.8123		12.42	600
	12.44	300		12.562	78.6573		12.562	-10.9846		12.506	-10.4047		12.44	-3.14298		12.44	600
	12.46	300		12.583	82.1819		12.583	-11.7028		12.5265	-19.318		12.46	5.52631		12.46	600
	12.48	300		12.604	80.9064		12.604	9.57902		12.5471	2.76905		12.48	15.1956		12.48	600
	12.5	300		12.625	79.631		12.625	2.77629		12.5676	17.8557		12.5	-19.1351		12.5	600
	12.52	300		12.646	82.1555		12.646	14.7871		12.5882	4.94282		12.52	-18.4658		12.52	600
	12.54	300		12.667	81.18		12.667	6.79792		12.6087	-11.9705		12.54	13.2035		12.54	600
	12.56	300		12.688	80.3046		12.688	-6.19126		12.6292	1.11617		12.56	-38.1273		12.56	600
	12.58	300		12.709	80.1291		12.709	-9.18044		12.6498	-11.7967		12.58	-42.458		12.58	600
	12.6	300		12.73	78.0537		12.73	25.8304		12.6703	-13.7101		12.6	-20.7887		12.6	600
	12.62	300		12.751	78.3782		12.751	12.8412		12.6909	-29.623		12.62	-22.1194		12.62	600
	12.64	300		12.772	81.4028		12.772	-0.14799		12.7114	0.46371		12.64	-24.4501		12.64	600
	12.66	300		12.793	82.3273		12.793	24.8628		12.7319	-19.4496		12.66	-36.7808		12.66	600
	12.68	300		12.814	80.4519		12.814	14.8736		12.7525	-10.3625		12.68	10.8884		12.68	600
	12.7	300		12.835	80.2764		12.835	5.88446		12.773	-18.2758		12.7	-19.4423		12.7	600
	12.72	300		12.856	82.701		12.856	3.89528		12.7936	-8.18876		12.72	-43.773		12.72	600
	12.74	300		12.877	78.0255		12.877	-17.0939		12.8141	4.89792		12.74	-2.1037		12.74	600
	12.76	300		12.898	82.3501		12.898	-14.0831		12.8346	-10.0154		12.76	-40.4344		12.76	600
	12.78	300		12.919	79.9746		12.919	15.9277		12.8552	18.0717		12.78	-21.7651		12.78	600
	12.8	300		12.94	80.5991		12.94	24.9385		12.8757	5.15836		12.8	-38.0958		12.8	600
	12.82	300		12.961	81.3237		12.961	5.94936		12.8963	-7.75454		12.82	3.57344		12.82	600
	12.84	300		12.982	80.3482		12.982	3.96018		12.9168	17.3321		12.84	3.24272		12.84	600
	12.86	300		13.003	79.8728		13.003	27.971		12.9374	-3.58077		12.86	-6.08799		12.86	600
	12.88	300		13.024	79.2973		13.024	-19.0182		12.9579	7.5059		12.88	-23.4187		12.88	600
	12.9	300		13.045	81.1219		13.045	23.9926		12.9784	-0.40743		12.9	-35.7494		12.9	600
	12.92	300		13.066	81.7464		13.066	0.00345		12.999	0.67967		12.92	-24.0801		12.92	600
	12.94	300		13.087	80.571		13.087	6.01427		13.0195	-5.23366		12.94	-43.4031		12.94	600
	12.96	300		13.108	80.6955		13.108	13.0251		13.0401	-4.14656		12.96	-79.4674		12.96	600
	12.98	300		13.129	81.1201		13.129	3.0359		13.0606	-6.05989		12.98	-22.5317		12.98	600
	13	300		13.15	79.9446		13.15	-1.95328		13.0811	-2.97322		13	-33.5961		13	600
	13.02	300		13.171	81.7691		13.171	-7.94247		13.1017	0.11388		13.02	-17.6605		13.02	604
	13.04	300		13.192	81.1937		13.192	10.0684		13.1222	-5.79945		13.04	-53.7248		13.04	604
	13.06	300		13.213	79.8182		13.213	16.0792		13.1428	9.28765		13.06	-22.7891		13.06	606
	13.08	300		13.234	79.5428		13.234	4.08999		13.1633	-14.6257		13.08	18.1465		13.08	606
	13.1	300		13.255	80.2673		13.255	5.1008		13.1838	-3.539		13.1	-5.91784		13.1	606
	13.12	300		13.276	81.3919		13.276	9.11162		13.2044	4.54809		13.12	-0.98219		13.12	608
	13.14	300		13.297	82.0164		13.297	-2.87756		13.2249	1.63477		13.14	40.9535		13.14	608
	13.16	300		13.318	80.341		13.318	15.1333		13.2455	-31.2781		13.16	45.8891		13.16	608
	13.18	300		13.339	82.3655		13.339	9.14407		13.266	-40.1915		13.18	23.8248		13.18	608
	13.2	300		13.36	79.2901		13.36	-4.84511		13.2865	3.89521		13.2	-35.2396		13.2	608
	13.22	300		13.381	82.2146		13.381	-7.83429		13.3071	14.9823		13.22	20.6961		13.22	610
	13.24	300		13.402	82.2392		13.402	-0.82348		13.3276	23.069		13.24	76.6317		13.24	612
	13.26	300		13.423	81.2637		13.423	10.1873		13.3482	0.15607		13.26	-3.43263		13.26	612
	13.28	300		13.444	81.2883		13.444	16.1982		13.3687	5.24275		13.28	57.503		13.28	612
	13.3	300		13.465	80.3128		13.465	-0.79102		13.3893	-3.67016		13.3	63.4387		13.3	614
	13.32	300		13.486	81.2373		13.486	19.2198		13.4098	-5.58348		13.32	40.3743		13.32	614
	13.34	300		13.507	83.1619		13.507	-11.7694		13.4303	16.5032		13.34	24.31		13.34	614
	13.36	300		13.528	78.6864		13.528	17.2414		13.4509	-1.40971		13.36	33.2456		13.36	618
	13.38	300		13.549	81.711		13.549	17.2523		13.4714	-1.32304		13.38	39.1813		13.38	618
	13.4	300		13.57	80.2355		13.57	7.26306		13.492	-0.23594		13.4	56.1169		13.4	620
	13.42	300		13.591	80.2601		13.591	7.27388		13.5125	-29.1493		13.42	22.0526		13.42	622
	13.44	300		13.612	80.7846		13.612	-2.7153		13.533	26.9374		13.44	-4.01177		13.44	624
	13.46	300		13.633	82.1092		13.633	6.29551		13.5536	-1.9755		13.46	-35.0761		13.46	626
	13.48	300		13.654	80.2337		13.654	25.3063		13.5741	-0.88883		13.48	23.8595		13.48	628
	13.5	300		13.675	80.9583		13.675	-19.6828		13.5947	-12.8017		13.5	19.7952		13.5	634
	13.52	300		13.696	82.7828		13.696	10.328		13.6152	15.2849		13.52	13.7308		13.52	636
	13.54	300		13.717	84.1073		13.717	-4.66122		13.6357	24.3716		13.54	-31.3335		13.54	642
	13.56	300		13.738	82.5319		13.738	-4.6504		13.6563	-0.54129		13.56	-2.39786		13.56	647
	13.58	300		13.759	81.8564		13.759	0.36042		13.6768	-8.45462		13.58	41.5378		13.58	655
	13.6	300		13.78	81.281		13.78	13.3712		13.6974	18.6325		13.6	28.4734		13.6	667
	13.62	300		13.801	81.9055		13.801	-5.61795		13.7179	9.71915		13.62	25.4091		13.62	681
	13.64	300		13.822	80.6301		13.822	1.39287		13.7384	-2.19417		13.64	84.3447		13.64	705
	13.66	300		13.843	78.0546		13.843	19.4037		13.759	-26.1071		13.66	118.28		13.66	740
	13.68	300		13.864	82.0792		13.864	32.4145		13.7795	13.9796		13.68	142.216		13.68	800
	13.7	300		13.885	82.1037		13.885	16.4253		13.8001	17.0667		13.7	211.152		13.7	895
	13.72	300		13.906	78.1282		13.906	9.43614		13.8206	1.15337		13.72	217.087		13.72	1041
	13.74	300		13.927	80.0528		13.927	3.44696		13.8412	-0.75954		13.74	322.023		13.74	1258
	13.76	300		13.948	81.1774		13.948	9.45777		13.8617	-0.67287		13.76	435.959		13.76	1555
	13.78	300		13.969	82.0019		13.969	-3.53141		13.8822	7.41381		13.78	492.894		13.78	1948
	13.8	300		13.99	81.5264		13.99	-29.5206		13.9028	-7.4991		13.8	499.83		13.8	2417
	13.82	300		14.011	79.051		14.011	10.4902		13.9233	11.5876		13.82	446.766		13.82	2820
	13.84	300		14.032	78.6617		14.032	10.501		13.9439	16.6747		13.84	414.701		13.84	2911
	13.86	300		14.053	81.1394		14.053	-29.4881		13.9644	14.7614		13.86	324.637		13.86	2682
	13.88	300		14.074	80.1172		14.074	-10.4773		13.9849	3.84802		13.88	219.573		13.88	2267
	13.9	300		14.095	79.4949		14.095	0.53349		14.0055	-5.06488		13.9	139.508		13.9	1826
	13.92	300		14.116	81.9727		14.116	8.54431		14.026	11.0218		13.92	91.4439		13.92	1464
	13.94	300		14.137	82.0504		14.137	3.55513		14.0466	11.1089		13.94	61.3795		13.94	1189
	13.96	300		14.158	82.5281		14.158	-21.434		14.0671	-4.80444		13.96	13.3152		13.96	997
	13.98	300		14.179	81.3059		14.179	-25.5615		14.0876	1.28223		13.98	24.2508		13.98	865
	14	300		14.2	81.4836		14.2	-1.01879		14.1082	9.36933		14	-6.81354		14	782
	14.02	300		14.221	81.9613		14.221	-11.476		14.1287	3.456		14.02	-4.87789		14.02	729
	14.04	300		14.242	80.9391		14.242	-17.9333		14.1493	5.5431		14.04	-8.94223		14.04	699
	14.06	300		14.263	81.1168		14.263	6.60947		14.1698	13.6298		14.06	12.9934		14.06	677
	14.08	300		14.284	81.1946		14.284	7.15222		14.1903	14.7164		14.08	-18.0709		14.08	663
	14.1	300		14.305	81.2723		14.305	11.695		14.2109	8.80354		14.1	21.8647		14.1	653
	14.12	300		14.326	80.7501		14.326	-0.76227		14.2314	17.8902		14.12	13.8004		14.12	645
	14.14	300		14.347	78.1278		14.347	0.78048		14.252	25.9773		14.14	-6.26398		14.14	642
	14.16	300		14.368	79.2055		14.368	5.32323		14.2725	18.064		14.16	20.6717		14.16	636
	14.18	300		14.389	79.2833		14.389	-5.13401		14.2931	1.15108		14.18	29.6073		14.18	632
	14.2	300		14.41	81.561		14.41	-3.59126		14.3136	18.2377		14.2	2.54298		14.2	628
	14.22	300		14.431	81.6388		14.431	-3.04851		14.3341	4.32443		14.22	34.4786		14.22	626
	14.24	300		14.452	81.6165		14.452	-2.50575		14.3547	6.41152		14.24	20.4143		14.24	622
	14.26	300		14.473	80.4942		14.473	-7.963		14.3752	31.4982		14.26	35.3499		14.26	622
	14.28	300		14.494	82.072		14.494	-34.4203		14.3958	17.5853		14.28	-13.7144		14.28	620
	14.3	300		14.515	82.1497		14.515	-23.8775		14.4163	15.672		14.3	-10.7788		14.3	618
	14.32	300		14.536	80.0274		14.536	-23.3347		14.4368	0.75864		14.32	-8.84312		14.32	616
	14.34	300		14.557	82.2052		14.557	-0.79199		14.4574	11.8457		14.34	-13.9075		14.34	616
	14.36	300		14.578	81.3829		14.578	-0.24924		14.4779	20.9324		14.36	-28.9718		14.36	614
	14.38	300		14.599	82.8607		14.599	-0.70648		14.4985	-5.9805		14.38	-2.03616		14.38	612
	14.4	300		14.62	80.0384		14.62	-12.1637		14.519	6.10618		14.4	9.89949		14.4	612
	14.42	300		14.641	77.7161		14.641	3.37902		14.5395	9.04924		14.42	67.8351		14.42	612
	14.44	300		14.662	79.9939		14.662	3.92178		14.5601	7.80296		14.44	32.7708		14.44	610
	14.46	300		14.683	81.7716		14.683	-17.5355		14.5806	3.55788		14.46	54.7064		14.46	610
	14.48	300		14.704	81.7494		14.704	4.00728		14.6012	28.3116		14.48	6.64209		14.48	610
	14.5	300		14.725	80.2271		14.725	-4.44996		14.6217	22.0665		14.5	-28.5079		14.5	610
	14.52	300		14.746	80.9048		14.746	10.0928		14.6422	5.82145		14.52	21.7842		14.52	608
	14.54	300		14.767	79.9826		14.767	-18.3645		14.6628	14.5752		14.54	-14.9236		14.54	606
	14.56	300		14.788	79.0603		14.788	-41.8217		14.6833	-0.66991		14.56	14.3685		14.56	606
	14.58	300		14.809	82.2381		14.809	-19.2789		14.7039	-0.91619		14.58	-13.3393		14.58	606
	14.6	300		14.83	81.4158		14.83	-1.7362		14.7244	24.8387		14.6	-21.0471		14.6	606
	14.62	300		14.851	81.4935		14.851	-2.19345		14.745	18.5925		14.62	-18.755		14.62	606
	14.64	300		14.872	81.9713		14.872	-17.6507		14.7655	28.3474		14.64	-40.4628		14.64	602
	14.66	300		14.893	80.049		14.893	-11.1079		14.786	34.1023		14.66	-46.1707		14.66	602
	14.68	300		14.914	81.9267		14.914	-20.5652		14.8066	11.856		14.68	-12.8785		14.68	600
	14.7	300		14.935	79.9045		14.935	-30.0224		14.8271	2.61094		14.7	16.4137		14.7	600
	14.72	300		14.956	80.4822		14.956	1.52032		14.8477	-2.63533		14.72	22.7058		14.72	600
	14.74	300		14.977	81.16		14.977	-6.93693		14.8682	18.1196		14.74	6.99796		14.74	600
	14.76	300		14.998	79.6377		14.998	-6.39417		14.8887	20.8745		14.76	-9.70988		14.76	600
	14.78	300		15.019	78.1154		15.019	-1.85142		14.9093	11.6282		14.78	-8.41772		14.78	600
	14.8	300		15.04	80.5932		15.04	-21.3087		14.9298	10.3832		14.8	17.8744		14.8	600
	14.82	300		15.061	79.5709		15.061	-2.76591		14.9504	19.1369		14.82	19.1666		14.82	600
	14.84	300		15.082	79.6487		15.082	-23.2232		14.9709	12.8918		14.84	-20.5413		14.84	600
	14.86	300		15.103	79.9264		15.103	-17.6804		14.9914	1.64671		14.86	0.75091		14.86	600
	14.88	300		15.124	80.0041		15.124	-11.1377		15.012	4.40044		14.88	20.0431		14.88	600
	14.9	300		15.145	79.8819		15.145	-26.5949		15.0325	30.1554		14.9	-25.6648		14.9	600
	14.92	300		15.166	80.1596		15.166	-42.0521		15.0531	10.9091		14.92	31.6274		14.92	600
	14.94	300		15.187	80.5374		15.187	-17.5094		15.0736	21.664		14.94	62.9195		14.94	600
	14.96	300		15.208	83.5151		15.208	-27.9666		15.0941	-1.58108		14.96	-1.7883		14.96	600
	14.98	300		15.229	79.7928		15.229	-27.4239		15.1147	28.1726		14.98	-2.49615		14.98	600
	15	300		15.25	80.5706		15.25	-24.8811		15.1352	18.9276		15	-11.204		15	600
	15.02	300		15.271	81.5483		15.271	-24.3384		15.1558	-4.31871		15.02	18.0882		15.02	600
	15.04	300		15.292	80.8261		15.292	-25.7956		15.1763	52.4362		15.04	-20.6197		15.04	600
	15.06	300		15.313	80.8038		15.313	-23.2529		15.1969	22.1899		15.06	39.6725		15.06	600
	15.08	300		15.334	81.5815		15.334	-19.7101		15.2174	15.9449		15.08	11.9646		15.08	600
	15.1	300		15.355	77.1593		15.355	9.83263		15.2379	18.6998		15.1	34.2568		15.1	600
	15.12	300		15.376	80.537		15.376	-27.6246		15.2585	35.4535		15.12	-20.451		15.12	600
	15.14	300		15.397	81.5148		15.397	-20.0819		15.279	-2.79159		15.14	-34.1589		15.14	600
	15.16	300		15.418	80.4925		15.418	-10.5391		15.2996	16.9621		15.16	13.1333		15.16	600
	15.18	300		15.439	80.8702		15.439	-17.9964		15.3201	23.7171		15.18	-5.57457		15.18	600
	15.2	300		15.46	77.048		15.46	-18.4536		15.3406	3.47198		15.2	27.7176		15.2	600
	15.22	300		15.481	79.3257		15.481	-10.9108		15.3612	16.2257		15.22	61.0097		15.22	600
	15.24	300		15.502	78.2035		15.502	-55.3681		15.3817	25.9806		15.24	41.3019		15.24	600
	15.26	300		15.523	79.9812		15.523	-21.8254		15.4023	3.73435		15.26	35.5941		15.26	600
	15.28	300		15.544	79.3589		15.544	-12.2826		15.4228	26.4893		15.28	19.8862		15.28	600
	15.3	300		15.565	82.5367		15.565	-22.7398		15.4433	20.2442		15.3	35.1784		15.3	600
	15.32	300		15.586	80.4144		15.586	-19.1971		15.4639	14.9979		15.32	63.4705		15.32	600
	15.34	300		15.607	79.4921		15.607	-57.6543		15.4844	16.7528		15.34	-11.2373		15.34	600
	15.36	300		15.628	80.9699		15.628	-35.1116		15.505	32.5065		15.36	-8.94515		15.36	600
	15.38	300		15.649	77.2476		15.649	-46.5688		15.5255	18.2615		15.38	29.347		15.38	600
	15.4	300		15.67	82.1254		15.67	-29.0261		15.546	5.01639		15.4	55.6392		15.4	600
	15.42	300		15.691	80.5031		15.691	-35.4833		15.5666	23.7701		15.42	-19.0687		15.42	600
	15.44	300		15.712	81.6809		15.712	-3.94057		15.5871	-9.47496		15.44	3.22348		15.44	600
	15.46	300		15.733	79.7586		15.733	-25.3978		15.6077	16.2788		15.46	31.5156		15.46	600
	15.48	300		15.754	77.7363		15.754	-34.8551		15.6282	14.0337		15.48	3.8078		15.48	600
	15.5	300		15.775	79.0141		15.775	-20.3123		15.6488	-0.2126		15.5	28.1		15.5	600
	15.52	300		15.796	81.0918		15.796	-57.7696		15.6693	1.54232		15.52	-43.6079		15.52	600
	15.54	300		15.817	79.6696		15.817	-9.2268		15.6898	-5.70276		15.54	-41.3157		15.54	600
	15.56	300		15.838	80.7473		15.838	-25.684		15.7104	22.051		15.56	-0.02357		15.56	600
	15.58	300		15.859	80.225		15.859	-14.1413		15.7309	-7.19411		15.58	-1.73141		15.58	600
	15.6	300		15.88	79.7028		15.88	-33.5985		15.7515	0.55961		15.6	4.56074		15.6	600
	15.62	300		15.901	78.7805		15.901	-54.0558		15.772	4.31453		15.62	-15.1471		15.62	600
	15.64	300		15.922	78.9582		15.922	-41.513		15.7925	5.06945		15.64	-33.8549		15.64	600
	15.66	300		15.943	79.936		15.943	-20.9703		15.8131	10.8232		15.66	9.43722		15.66	600
	15.68	300		15.964	79.3137		15.964	-35.4275		15.8336	0.5781		15.68	4.72938		15.68	600
	15.7	300		15.985	80.4915		15.985	-24.8848		15.8542	24.3318		15.7	21.0215		15.7	600
	15.72	300		16.006	79.1692		16.006	-30.342		15.8747	10.0867		15.72	-2.68631		15.72	600
	15.74	300		16.027	83.4469		16.027	-35.7993		15.8952	41.8417		15.74	12.6059		15.74	600
	15.76	300		16.048	78.1247		16.048	-45.2565		15.9158	5.59538		15.76	24.898		15.76	600
	15.78	300		16.069	77.7024		16.069	-43.7138		15.9363	7.3503		15.78	-20.8098		15.78	600
	15.8	300		16.09	79.4802		16.09	-34.171		15.9569	8.10403		15.8	25.4823		15.8	600
	15.82	300		16.111	78.8579		16.111	-40.6283		15.9774	-8.14105		15.82	14.7745		15.82	600
	15.84	300		16.132	79.4356		16.132	-29.0855		15.9979	22.6139		15.84	-54.9334		15.84	600
	15.86	300		16.153	79.9134		16.153	-42.5427		16.0185	7.36759		15.86	55.3588		15.86	600
	15.88	300		16.174	80.5911		16.174	0		16.039	-14.8775		15.88	25.651		15.88	600
	15.9	300		16.195	78.0689		16.195	-52.9218		16.0596	20.8762		15.9	-1.05689		15.9	600
	15.92	300		16.216	78.1466		16.216	-56.8436		16.0801	13.6311		15.92	10.2353		15.92	600
	15.94	300		16.237	79.2243		16.237	-38.7654		16.1007	22.3849		15.94	13.5274		15.94	600
	15.96	300		16.258	79.2021		16.258	-44.6872		16.1212	13.1398		15.96	16.8196		15.96	600
	15.98	300		16.279	79.4798		16.279	-38.609		16.1417	22.8947		15.98	9.11174		15.98	600
	16	300		16.3	79.5576		16.3	-33.5308		16.1623	0.64844		16	25.4039		16	600
	16.02	300		16.321	80.4353		16.321	-26.4526		16.1828	13.4034		16.02	-11.3039		16.02	600
	16.04	300		16.342	77.913		16.342	-51.3744		16.2034	1.15709		16.04	38.9882		16.04	600
	16.06	300		16.363	79.2908		16.363	-50.2962		16.2239	4.912		16.06	-27.7196		16.06	600
	16.08	300		16.384	80.6685		16.384	-39.218		16.2444	-2.33308		16.08	10.5725		16.08	600
	16.1	300		16.405	80.5463		16.405	-39.1399		16.265	-16.5794		16.1	6.86469		16.1	600
	16.12	300		16.426	78.824		16.426	-36.0617		16.2855	-3.82443		16.12	-29.8432		16.12	600
	16.14	300		16.447	78.8017		16.447	-34.9835		16.3061	-27.0707		16.14	-0.551		16.14	600
	16.16	300		16.468	78.6795		16.468	-25.9053		16.3266	7.68421		16.16	36.7412		16.16	600
	16.18	300		16.489	76.7572		16.489	-50.8271		16.3471	9.43913		16.18	28.0333		16.18	600
	16.2	300		16.51	78.835		16.51	-36.7489		16.3677	-5.80714		16.2	-4.67452		16.2	600
	16.22	300		16.531	78.6127		16.531	-22.6707		16.3882	-4.05222		16.22	2.61763		16.22	600
	16.24	300		16.552	76.4904		16.552	-23.5925		16.4088	-1.2985		16.24	7.90979		16.24	600
	16.26	300		16.573	78.4682		16.573	-40.5143		16.4293	-18.5436		16.26	23.202		16.26	600
	16.28	300		16.594	79.0459		16.594	-40.4361		16.4498	-3.78866		16.28	-13.5059		16.28	600
	16.3	300		16.615	79.6236		16.615	-41.3579		16.4704	-3.03494		16.3	-3.21374		16.3	600
	16.32	300		16.636	79.0014		16.636	-60.2797		16.4909	13.72		16.32	9.07842		16.32	600
	16.34	300		16.657	79.1791		16.657	-39.2015		16.5115	-5.52629		16.34	33.3706		16.34	600
	16.36	300		16.678	80.6569		16.678	-41.1233		16.532	-18.7714		16.36	29.6627		16.36	600
	16.38	300		16.699	80.1346		16.699	-62.0451		16.5526	-11.0176		16.38	10.9549		16.38	600
	16.4	300		16.72	77.7123		16.72	-41.9669		16.5731	6.73727		16.4	34.2471		16.4	600
	16.42	300		16.741	79.4901		16.741	-35.8887		16.5936	-1.50781		16.42	3.53921		16.42	600
	16.44	300		16.762	79.5678		16.762	-29.8105		16.6142	25.2459		16.44	0.83137		16.44	600
	16.46	300		16.783	78.6456		16.783	-35.7323		16.6347	7.00083		16.46	-5.87647		16.46	600
	16.48	300		16.804	79.4233		16.804	-33.6541		16.6553	12.7546		16.48	31.4157		16.48	600
	16.5	300		16.825	79.501		16.825	-18.5759		16.6758	-8.49052		16.5	18.7078		16.5	600
	16.52	300		16.846	78.8788		16.846	-23.4977		16.6963	9.2644		16.52	0		16.52	600
	16.54	300		16.867	77.9565		16.867	-47.4195		16.7169	-12.9819		16.54	21.272		16.54	600
	16.56	300		16.888	80.1342		16.888	-29.3413		16.7374	-4.22696		16.56	-27.4559		16.56	600
	16.58	300		16.909	81.712		16.909	-28.2631		16.758	-5.47323		16.58	-16.1839		16.58	600
	16.6	300		16.93	81.0897		16.93	-37.185		16.7785	10.2817		16.6	13.0881		16.6	600
	16.62	300		16.951	78.4675		16.951	-29.1068		16.799	12.0366		16.62	-7.63984		16.62	600
	16.64	300		16.972	78.8452		16.972	-28.0286		16.8196	-11.2097		16.64	6.6322		16.64	600
	16.66	300		16.993	78.2229		16.993	-33.9504		16.8401	2.54525		16.66	53.9042		16.66	600
	16.68	300		17.014	77.7007		17.014	-42.8722		16.8607	-12.701		16.68	49.1763		16.68	600
	16.7	300		17.035	79.7784		17.035	-20.794		16.8812	13.0539		16.7	-3.5517		16.7	600
	16.72	300		17.056	78.9562		17.056	-4.71578		16.9017	14.8088		16.72	5.72033		16.72	600
	16.74	300		17.077	78.6339		17.077	-10.6376		16.9223	9.56254		16.74	26.9924		16.74	600
	16.76	300		17.098	80.5117		17.098	-36.5594		16.9428	16.3175		16.76	27.2644		16.76	600
	16.78	300		17.119	80.2894		17.119	-32.4812		16.9634	7.07118		16.78	-38.4636		16.78	600
	16.8	300		17.14	80.0671		17.14	-38.403		16.9839	23.8261		16.8	-1.19154		16.8	600
	16.82	300		17.161	79.5449		17.161	-43.3248		17.0045	-21.4202		16.82	-2.91951		16.82	600
	16.84	300		17.182	78.1226		17.182	-22.2466		17.025	13.3347		16.84	18.3525		16.84	600
	16.86	300		17.203	79.4004		17.203	-30.1684		17.0455	-29.9103		16.86	17.6246		16.86	600
	16.88	300		17.224	77.3781		17.224	-33.0902		17.0661	-3.15661		16.88	5.89659		16.88	600
	16.9	300		17.245	76.8558		17.245	-14.012		17.0866	-14.4017		16.9	14.1686		16.9	600
	16.92	300		17.266	80.2336		17.266	-15.9338		17.1072	8.35203		16.92	-15.5593		16.92	600
	16.94	300		17.287	78.1113		17.287	-17.8556		17.1277	-0.89305		16.94	-7.28731		16.94	600
	16.96	300		17.308	78.489		17.308	-22.7774		17.1482	-2.13813		16.96	-29.0153		16.96	600
	16.98	300		17.329	80.8668		17.329	-36.6992		17.1688	15.6156		16.98	40.2568		16.98	600
	17	300		17.35	80.2445		17.35	-23.621		17.1893	15.3705		17	15.5288		17	600
	17.02	300		17.371	76.4223		17.371	-43.5428		17.2099	11.1242		17.02	7.80082		17.02	600
	17.04	300		17.392	80		17.392	-48.4646		17.2304	-10.1208		17.04	24.0728		17.04	600
	17.06	300		17.413	79.8862		17.413	-14.3864		17.2509	19.6341		17.06	26.3449		17.06	600
	17.08	300		17.434	78.8724		17.434	-35.3083		17.2715	-6.6122		17.08	11.6169		17.08	600
	17.1	300		17.455	79.8586		17.455	-31.2301		17.292	9.14272		17.1	23.889		17.1	600
	17.12	300		17.476	81.6448		17.476	-7.15186		17.3126	-9.10355		17.12	8.16099		17.12	600
	17.14	300		17.497	78.531		17.497	-13.0737		17.3331	-17.3486		17.14	-10.567		17.14	600
	17.16	300		17.518	78.9173		17.518	-50.9955		17.3536	17.4063		17.16	23.705		17.16	600
	17.18	300		17.539	77.3035		17.539	-14.9173		17.3742	3.16001		17.18	17.9771		17.18	600
	17.2	300		17.56	82.1897		17.56	-15.7544		17.3947	-10.0851		17.2	25.2491		17.2	600
	17.22	300		17.581	79.3759		17.581	-25.5915		17.4153	3.66865		17.22	-2.47885		17.22	600
	17.24	300		17.602	75.7621		17.602	-15.4285		17.4358	17.4236		17.24	-14.2068		17.24	600
	17.26	300		17.623	76.8483		17.623	2.73435		17.4564	7.1773		17.26	-2.93478		17.26	600
	17.28	300		17.644	79.4345		17.644	-28.1027		17.4769	9.93222		17.28	1.55255		17.28	600
	17.3	300		17.665	77.8207		17.665	-23.9398		17.4974	1.68714		17.3	-4.96012		17.3	600
	17.32	300		17.686	79.007		17.686	-39.7769		17.518	-7.55914		17.32	1.52721		17.32	600
	17.34	300		17.707	78.5932		17.707	9.38598		17.5385	-7.80422		17.34	-13.9855		17.34	600
	17.36	300		17.728	78.3794		17.728	-18.4511		17.5591	13.9495		17.36	-24.4981		17.36	600
	17.38	300		17.749	79.3656		17.749	-54.2882		17.5796	0.70443		17.38	17.9892		17.38	600
	17.4	300		17.77	80.1518		17.77	-43.1253		17.6001	12.4593		17.4	22.4765		17.4	600
	17.42	300		17.791	79.938		17.791	-16.9624		17.6207	-2.78693		17.42	-10.0361		17.42	600
	17.44	300		17.812	77.7242		17.812	-32.7995		17.6412	-3.03201		17.44	-10.5488		17.44	600
	17.46	300		17.833	76.2104		17.833	-20.6366		17.6618	-4.27829		17.46	32.9385		17.46	600
	17.48	300		17.854	76.9966		17.854	-24.4737		17.6823	-7.52337		17.48	10.4259		17.48	600
	17.5	300		17.875	78.5828		17.875	-26.3107		17.7028	-4.76845		17.5	-5.08682		17.5	600
	17.52	300		17.896	79.8691		17.896	-16.1478		17.7234	-6.01472		17.52	-13.5995		17.52	600
	17.54	300		17.917	78.1553		17.917	-7.98494		17.7439	-4.2598		17.54	-45.1122		17.54	600
	17.56	300		17.938	78.8415		17.938	-9.82203		17.7645	14.4939		17.56	-30.6248		17.56	600
	17.58	300		17.959	80.0277		17.959	-31.6591		17.785	-13.7512		17.58	-14.1375		17.58	600
	17.6	300		17.98	77.4139		17.98	-46.4962		17.8055	26.0038		17.6	11.3498		17.6	600
	17.62	300		18.001	76.5001		18.001	-38.3333		17.8261	-8.24252		17.62	2.83716		17.62	600
	17.64	300		18.022	78.5863		18.022	-22.1704		17.8466	-8.4876		17.64	7.32449		17.64	600
	17.66	300		18.043	78.8725		18.043	-9.00749		17.8672	3.26613		17.66	20.8118		17.66	600
	17.68	300		18.064	78.3587		18.064	-25.8446		17.8877	-3.97895		17.68	-18.7008		17.68	600
	17.7	300		18.085	78.6449		18.085	-18.6817		17.9083	-9.22523		17.7	-22.2135		17.7	600
	17.72	300		18.106	80.7312		18.106	-6.51877		17.9288	10.5297		17.72	26.2738		17.72	600
	17.74	300		18.127	79.3174		18.127	-32.3559		17.9493	-10.7154		17.74	1.76114		17.74	600
	17.76	300		18.148	78.5036		18.148	-41.193		17.9699	-11.9617		17.76	-3.75153		17.76	600
	17.78	300		18.169	76.7898		18.169	-20.03		17.9904	-19.2067		17.78	44.7358		17.78	600
	17.8	300		18.19	80.276		18.19	-16.8671		18.011	-6.45302		17.8	6.22313		17.8	600
	17.82	300		18.211	78.0622		18.211	-21.7042		18.0315	-10.6981		17.82	-2.28954		17.82	600
	17.84	300		18.232	79.8484		18.232	-18.5413		18.052	-2.94318		17.84	-39.8022		17.84	600
	17.86	300		18.253	78.0346		18.253	2.62158		18.0726	8.81054		17.86	-16.3149		17.86	600
	17.88	300		18.274	76.9208		18.274	-11.2155		18.0931	-0.43454		17.88	45.1724		17.88	600
	17.9	300		18.295	77.407		18.295	-19.0526		18.1137	-9.68081		17.9	19.6598		17.9	600
	17.92	300		18.316	78.6933		18.316	-35.8897		18.1342	-15.9259		17.92	-3.85289		17.92	600
	17.94	300		18.337	78.8795		18.337	-0.72678		18.1547	0.82903		17.94	-5.36555		17.94	600
	17.96	300		18.358	79.3657		18.358	-22.5639		18.1753	10.5828		17.96	24.1218		17.96	600
	17.98	300		18.379	78.9519		18.379	-4.40097		18.1958	32.3377		17.98	-19.3909		17.98	600
	18	300		18.4	77.9381		18.4	-22.2381		18.2164	5.09139		18	-9.90356		18	600
	18.02	300		18.421	78.8243		18.421	-33.0752		18.2369	-1.15369		18.02	0.58377		18.02	600
	18.04	300		18.442	81.5105		18.442	-27.9123		18.2574	-8.39877		18.04	7.0711		18.04	600
	18.06	300		18.463	77.4967		18.463	-14.7493		18.278	-1.64504		18.06	2.55843		18.06	600
	18.08	300		18.484	79.3829		18.484	-12.5864		18.2985	0.10988		18.08	8.04576		18.08	600
	18.1	300		18.505	78.9692		18.505	-7.42352		18.3191	9.8636		18.1	-3.46691		18.1	600
	18.12	300		18.526	82.2554		18.526	-11.2606		18.3396	-2.38148		18.12	14.0204		18.12	600
	18.14	300		18.547	78.9416		18.547	-21.0977		18.3602	-0.62776		18.14	13.5077		18.14	600
	18.16	300		18.568	81.9278		18.568	-11.9348		18.3807	-6.87284		18.16	-35.0049		18.16	600
	18.18	300		18.589	80.814		18.589	15.2281		18.4012	-17.1179		18.18	-0.51759		18.18	600
	18.2	300		18.61	78.2002		18.61	-24.609		18.4218	-0.36419		18.2	13.9697		18.2	600
	18.22	300		18.631	76.3864		18.631	-5.44608		18.4423	24.3907		18.22	20.4571		18.22	600
	18.24	300		18.652	80.2726		18.652	-9.28317		18.4629	11.1445		18.24	-17.0556		18.24	600
	18.26	300		18.673	80.8589		18.673	23.8797		18.4834	-27.1006		18.26	28.4317		18.26	600
	18.28	300		18.694	77.7451		18.694	-8.95735		18.5039	-9.34571		18.28	14.9191		18.28	600
	18.3	300		18.715	80.0313		18.715	21.2055		18.5245	-4.59198		18.3	-53.5936		18.3	600
	18.32	300		18.736	76.8175		18.736	10.3685		18.545	17.1629		18.32	14.8937		18.32	600
	18.34	300		18.757	80.4037		18.757	-15.4686		18.5656	2.91666		18.34	14.3811		18.34	600
	18.36	300		18.778	78.4899		18.778	-33.3057		18.5861	6.67158		18.36	24.8684		18.36	600
	18.38	300		18.799	80.2761		18.799	5.85719		18.6066	16.4265		18.38	-8.64429		18.38	600
	18.4	300		18.82	76.1623		18.82	12.0201		18.6272	-1.81978		18.4	-10.157		18.4	600
	18.42	300		18.841	82.2485		18.841	-18.817		18.6477	-16.0649		18.42	3.33037		18.42	600
	18.44	300		18.862	79.9347		18.862	4.34591		18.6683	-4.31113		18.44	-10.1823		18.44	600
	18.46	300		18.883	78.221		18.883	-27.4912		18.6888	6.44379		18.46	24.305		18.46	600
	18.48	300		18.904	79.1072		18.904	8.67172		18.7093	-4.80129		18.48	-18.2076		18.48	600
	18.5	300		18.925	76.8934		18.925	-10.1654		18.7299	0.95243		18.5	18.2797		18.5	600
	18.52	300		18.946	77.0796		18.946	7.99754		18.7504	3.70735		18.52	4.76702		18.52	600
	18.54	300		18.967	80.9658		18.967	-33.0324		18.771	-0.53893		18.54	2.25435		18.54	600
	18.56	300		18.988	80.552		18.988	27.9227		18.7915	-5.78401		18.56	22.7417		18.56	600
	18.58	300		19.009	77.6382		19.009	4.87785		18.8121	-5.03028		18.58	-15.771		18.58	600
	18.6	300		19.03	78.5244		19.03	-12.167		18.8326	22.7246		18.6	1.71634		18.6	600
	18.62	300		19.051	80.3106		19.051	-3.2119		18.8531	7.47956		18.62	39.2037		18.62	600
	18.64	300		19.072	78.7969		19.072	-25.2568		18.8737	-0.76672		18.64	2.69101		18.64	600
	18.66	300		19.093	81.5831		19.093	-23.3016		18.8942	13.9882		18.66	-23.8217		18.66	600
	18.68	300		19.114	78.6693		19.114	15.6535		18.9148	10.7419		18.68	30.6657		18.68	600
	18.7	300		19.135	80.0555		19.135	11.6086		18.9353	20.4968		18.7	18.153		18.7	600
	18.72	300		19.156	78.3417		19.156	-17.4363		18.9558	5.25176		18.72	2.64033		18.72	600
	18.74	300		19.177	80.0279		19.177	-8.48115		18.9764	5.00549		18.74	-35.8723		18.74	600
	18.76	300		19.198	80.6141		19.198	9.47397		18.9969	-5.23959		18.76	59.615		18.76	600
	18.78	300		19.219	80.7003		19.219	-5.5709		19.0175	-2.48587		18.78	-34.8977		18.78	600
	18.8	300		19.24	78.5865		19.24	22.3842		19.038	8.26905		18.8	1.58965		18.8	600
	18.82	300		19.261	79.4727		19.261	-6.66065		19.0585	-8.97603		18.82	-1.92302		18.82	600
	18.84	300		19.282	81.459		19.282	7.29447		19.0791	-4.2223		18.84	-3.43569		18.84	600
	18.86	300		19.303	79.2452		19.303	-9.7504		19.0996	-4.46738		18.86	84.0516		18.86	600
	18.88	300		19.324	81.0314		19.324	7.20472		19.1202	14.2863		18.88	22.539		18.88	600
	18.9	300		19.345	79.2176		19.345	13.1599		19.1407	4.04126		18.9	-18.9737		18.9	600
	18.92	300		19.366	79.6038		19.366	14.115		19.1612	43.7962		18.92	23.5136		18.92	600
	18.94	300		19.387	81.29		19.387	-6.92991		19.1818	-2.4501		18.94	3.00096		18.94	600
	18.96	300		19.408	81.3762		19.408	2.02522		19.2023	0.30482		18.96	-4.51171		18.96	600
	18.98	300		19.429	80.2624		19.429	21.9803		19.2229	15.0586		18.98	11.9756		18.98	600
	19	300		19.45	79.4486		19.45	-0.06453		19.2434	-12.1865		19	-26.5371		19	600
	19.02	300		19.471	77.6349		19.471	17.8906		19.264	-18.4328		19.02	24.9503		19.02	600
	19.04	300		19.492	79.5211		19.492	-0.15428		19.2845	16.3221		19.04	3.43761		19.04	600
	19.06	300		19.513	79.0073		19.513	3.80084		19.305	5.07703		19.06	7.92494		19.06	600
	19.08	300		19.534	79.9935		19.534	20.756		19.3256	25.8308		19.08	-18.5877		19.08	600
	19.1	300		19.555	77.3797		19.555	21.7111		19.3461	13.5857		19.1	71.8996		19.1	600
	19.12	300		19.576	80.0659		19.576	10.6662		19.3667	5.3394		19.12	12.3869		19.12	600
	19.14	300		19.597	81.2521		19.597	2.62134		19.3872	2.09432		19.14	-5.12574		19.14	600
	19.16	300		19.618	79.9383		19.618	-15.4235		19.4077	-7.15076		19.16	-18.6384		19.16	600
	19.18	300		19.639	78.8245		19.639	3.53159		19.4283	15.603		19.18	-18.1511		19.18	600
	19.2	300		19.66	81.8107		19.66	-1.51329		19.4488	11.3579		19.2	-27.6638		19.2	600
	19.22	300		19.681	82.097		19.681	8.44184		19.4694	-19.8884		19.22	0.82358		19.22	600
	19.24	300		19.702	78.8832		19.702	-17.603		19.4899	1.86653		19.24	-15.6891		19.24	600
	19.26	300		19.723	79.0694		19.723	9.35209		19.5104	18.6214		19.26	-25.2018		19.26	600
	19.28	300		19.744	80.8556		19.744	21.3072		19.531	8.37517		19.28	7.28557		19.28	600
	19.3	300		19.765	80.2418		19.765	8.26234		19.5515	7.13009		19.3	-28.2271		19.3	600
	19.32	300		19.786	80.228		19.786	-2.78254		19.5721	31.8838		19.32	-37.7398		19.32	600
	19.34	300		19.807	79.5142		19.807	27.1726		19.5926	2.63873		19.34	-10.2524		19.34	600
	19.36	300		19.828	79.3004		19.828	30.1277		19.6131	14.3936		19.36	9.2349		19.36	600
	19.38	300		19.849	79.9866		19.849	-1.91717		19.6337	-11.8526		19.38	0.72223		19.38	600
	19.4	300		19.87	81.9728		19.87	0.03796		19.6542	18.9023		19.4	-2.79044		19.4	600
	19.42	300		19.891	79.3591		19.891	17.9931		19.6748	26.656		19.42	1.69689		19.42	600
	19.44	300		19.912	78.1453		19.912	11.9482		19.6953	-21.5891		19.44	-22.8158		19.44	600
	19.46	300		19.933	78.0315		19.933	11.9033		19.7159	0.16466		19.46	-6.32845		19.46	600
	19.48	300		19.954	76.9177		19.954	4.85846		19.7364	3.91958		19.48	28.1589		19.48	600
	19.5	300		19.975	80.7039		19.975	2.81358		19.7569	2.6745		19.5	-48.3538		19.5	600
	19.52	300		19.996	80.3901		19.996	9.7687		19.7775	19.4282		19.52	-42.8665		19.52	600
	19.54	300		20.017	79.1763		20.017	29.7238		19.798	21.1832		19.54	-29.3791		19.54	600
	19.56	300		20.038	79.4625		20.038	3.67895		19.8186	-5.06313		19.56	17.1082		19.56	600
	19.58	300		20.059	81.3487		20.059	-8.36592		19.8391	13.6918		19.58	36.5955		19.58	600
	19.6	300		20.08	82.935		20.08	-9.4108		19.8596	7.44671		19.6	3.08286		19.6	600
	19.62	300		20.101	80.3212		20.101	-20.4557		19.8802	19.2004		19.62	-30.4298		19.62	600
	19.64	300		20.122	80.1074		20.122	17.4994		19.9007	22.9554		19.64	-26.9425		19.64	600
	19.66	300		20.143	80.4936		20.143	14.4546		19.9213	0.70908		19.66	-9.45515		19.66	600
	19.68	300		20.164	78.7798		20.164	2.4097		19.9418	8.464		19.68	35.0322		19.68	600
	19.7	300		20.185	77.666		20.185	5.36483		19.9623	5.21892		19.7	-12.4805		19.7	600
	19.72	300		20.206	78.0522		20.206	24.3199		19.9829	-7.02736		19.72	-34.9932		19.72	600
	19.74	300		20.227	81.4384		20.227	40.2751		20.0034	4.72756		19.74	20.4942		19.74	600
	19.76	300		20.248	78.1246		20.248	14.2302		20.024	15.4813		19.76	-1.0185		19.76	600
	19.78	300		20.269	79.7108		20.269	12.1853		20.0445	2.23621		19.78	-15.5312		19.78	600
	19.8	300		20.29	78.3971		20.29	16.1405		20.065	15.9911		19.8	-19.0438		19.8	600
	19.82	300		20.311	79.8833		20.311	-0.90443		20.0856	22.7448		19.82	43.4435		19.82	600
	19.84	300		20.332	81.8695		20.332	-11.9493		20.1061	-15.5002		19.84	-23.0692		19.84	600
	19.86	300		20.353	79.7557		20.353	-7.99418		20.1267	10.2535		19.86	1.41815		19.86	600
	19.88	300		20.374	76.2419		20.374	25.961		20.1472	9.00841		19.88	-7.09452		19.88	600
	19.9	300		20.395	79.2281		20.395	-7.08393		20.1678	16.7621		19.9	4.39281		19.9	600
	19.92	300		20.416	79.7143		20.416	8.87119		20.1883	-5.48294		19.92	6.88014		19.92	600
	19.94	300		20.437	77.7005		20.437	-4.17368		20.2088	20.272		19.94	-22.6325		19.94	600
	19.96	300		20.458	80.0867		20.458	10.7814		20.2294	12.0257		19.96	36.8548		19.96	600
	19.98	300		20.479	79.273		20.479	30.7366		20.2499	18.7806		19.98	-32.6579		19.98	600
	20	300		20.5	77.5592		20.5	9.69169		20.2705	-4.46565		20	-46.1705		20	600
	20.02	300		20.521	79.7454		20.521	-25.3532		20.291	-11.7107		20.02	-53.6832		20.02	600
	20.04	300		20.542	82.5316		20.542	4.60194		20.3115	36.0442		20.04	1.80413		20.04	600
	20.06	300		20.563	79.2178		20.563	9.55707		20.3321	-8.20209		20.06	17.2915		20.06	600
	20.08	300		20.584	81.604		20.584	-10.4878		20.3526	-8.44717		20.08	-41.2212		20.08	600
	20.1	300		20.605	78.1902		20.605	13.4673		20.3732	-2.69345		20.1	-2.73388		20.1	600
	20.12	300		20.626	82.0764		20.626	5.42244		20.3937	-5.93853		20.12	17.7535		20.12	600
	20.14	300		20.647	79.7626		20.647	-11.6224		20.4142	0.81639		20.14	39.2408		20.14	600
	20.16	300		20.668	81.3488		20.668	10.3327		20.4348	13.5701		20.16	34.7281		20.16	600
	20.18	300		20.689	82.0351		20.689	38.2878		20.4553	10.325		20.18	-13.7846		20.18	600
	20.2	300		20.71	79.9213		20.71	5.24294		20.4759	-2.92124		20.2	-7.29723		20.2	600
	20.22	300		20.731	79.6075		20.731	29.1981		20.4964	0.83368		20.22	2.1901		20.22	600
	20.24	300		20.752	80.9937		20.752	-4.84681		20.5169	21.5886		20.24	24.6774		20.24	600
	20.26	300		20.773	78.6799		20.773	34.1083		20.5375	25.3423		20.26	42.1648		20.26	600
	20.28	300		20.794	78.3661		20.794	11.0634		20.558	5.09724		20.28	10.6521		20.28	600
	20.3	300		20.815	82.4523		20.815	27.0186		20.5786	12.851		20.3	4.13942		20.3	600
	20.32	300		20.836	79.2385		20.836	33.9737		20.5991	6.61075		20.32	-68.3732		20.32	600
	20.34	300		20.857	79.2248		20.857	12.9288		20.6197	30.3746		20.34	-43.8859		20.34	600
	20.36	300		20.878	79.411		20.878	9.88393		20.6402	-0.8604		20.36	-29.3986		20.36	600
	20.38	300		20.899	80.2972		20.899	23.8391		20.6607	13.9046		20.38	21.0887		20.38	600
	20.4	300		20.92	78.8834		20.92	0.79418		20.6813	2.66846		20.4	-13.4239		20.4	600
	20.42	300		20.941	80.8696		20.941	-2.25069		20.7018	9.43346		20.42	-1.9366		20.42	600
	20.44	300		20.962	82.3558		20.962	38.7044		20.7224	0.19732		20.44	8.55073		20.44	600
	20.46	300		20.983	79.742		20.983	6.65956		20.7429	-22.0377		20.46	-0.96194		20.46	600
	20.48	300		21.004	81.2282		21.004	6.61468		20.7634	3.72732		20.48	6.52539		20.48	600
	20.5	300		21.025	80.9144		21.025	8.56981		20.784	5.49117		20.5	43.0127		20.5	600
	20.52	300		21.046	77.8006		21.046	17.5249		20.8045	5.25617		20.52	23.5001		20.52	600
	20.54	300		21.067	78.1869		21.067	3.48005		20.8251	22.02		20.54	-8.01262		20.54	600
	20.56	300		21.088	76.7731		21.088	23.4352		20.8456	16.785		20.56	0.47471		20.56	600
	20.58	300		21.109	79.6593		21.109	38.3903		20.8661	13.55		20.58	-39.038		20.58	600
	20.6	300		21.13	79.7455		21.13	12.3454		20.8867	4.31388		20.6	-7.55063		20.6	600
	20.62	300		21.151	77.4317		21.151	27.3006		20.9072	-13.9211		20.62	-40.0633		20.62	600
	20.64	300		21.172	79.4179		21.172	24.2557		20.9278	31.8427		20.64	30.424		20.64	600
	20.66	300		21.193	81.5041		21.193	-6.7892		20.9483	11.6077		20.66	5.91136		20.66	600
	20.68	300		21.214	79.903		21.214	-2.83407		20.9688	-16.6273		20.68	-30.6013		20.68	600
	20.7	300		21.235	79.5025		21.235	-16.8789		20.9894	25.1366		20.7	1.88603		20.7	600
	20.72	300		21.256	80.2021		21.256	12.0762		21.0099	30.9016		20.72	34.3734		20.72	600
	20.74	300		21.277	78.7016		21.277	13.0313		21.0305	-4.33455		20.74	11.8607		20.74	600
	20.76	300		21.298	79.8011		21.298	-10.0136		21.051	-2.56955		20.76	2.34802		20.76	600
	20.78	300		21.319	80.1006		21.319	9.94155		21.0716	19.1943		20.78	-40.1647		20.78	600
	20.8	300		21.34	79.2001		21.34	30.8967		21.0921	22.9593		20.8	-11.6773		20.8	600
	20.82	300		21.361	79.5996		21.361	14.9789		21.1126	8.72431		20.82	48.81		20.82	600
	20.84	300		21.382	80.6991		21.382	11.067		21.1332	29.4882		20.84	43.2973		20.84	600
	20.86	300		21.403	81.0986		21.403	18.1551		21.1537	-11.7468		20.86	2.78467		20.86	600
	20.88	300		21.424	82.1981		21.424	3.24322		21.1743	21.017		20.88	64.272		20.88	600
	20.9	300		21.445	81.6976		21.445	14.3313		21.1948	14.782		20.9	3.75933		20.9	600
	20.92	300		21.466	82.5971		21.466	17.4194		21.2153	5.54702		20.92	61.2467		20.92	600
	20.94	300		21.487	80.9966		21.487	8.50749		21.2359	4.31088		20.94	38.734		20.94	600
	20.96	300		21.508	80.4961		21.508	12.5956		21.2564	3.07588		20.96	-0.77868		20.96	600
	20.98	300		21.529	80.6957		21.529	23.6837		21.277	1.83973		20.98	1.70865		20.98	600
	21	300		21.55	78.3952		21.55	27.7718		21.2975	8.60473		21	-5.73278		21	600
	21.02	300		21.571	82.7947		21.571	38.8598		21.318	0.36974		21.02	23.8249		21.02	600
	21.04	300		21.592	79.0942		21.592	33.9479		21.3386	-5.86641		21.04	63.3826		21.04	600
	21.06	300		21.613	80.6937		21.613	43.036		21.3591	-28.1014		21.06	-19.0597		21.06	600
	21.08	300		21.634	79.8932		21.634	27.1241		21.3797	15.6624		21.08	-54.502		21.08	600
	21.1	300		21.655	79.4927		21.655	22.2122		21.4002	20.4275		21.1	20.0558		21.1	600
	21.12	300		21.676	80.3922		21.676	24.3003		21.4207	30.1925		21.12	21.6135		21.12	600
	21.14	300		21.697	79.3917		21.697	1.38837		21.4413	14.9563		21.14	11.1712		21.14	600
	21.16	300		21.718	81.4912		21.718	45.4765		21.4618	0.7213		21.16	10.7289		21.16	600
	21.18	300		21.739	79.5907		21.739	8.56455		21.4824	7.48516		21.18	23.2866		21.18	600
	21.2	300		21.76	78.3902		21.76	24.6526		21.5029	0.25016		21.2	-0.15571		21.2	600
	21.22	300		21.781	77.1897		21.781	16.7407		21.5235	12.014		21.22	-1.598		21.22	600
	21.24	300		21.802	80.7892		21.802	12.8288		21.544	8.77901		21.24	10.9597		21.24	600
	21.26	300		21.823	78.0887		21.823	21.9169		21.5645	10.544		21.26	18.5174		21.26	600
	21.28	300		21.844	79.2883		21.844	12.005		21.5851	10.3079		21.28	30.0751		21.28	600
	21.3	300		21.865	81.1878		21.865	33.0931		21.6056	1.07287		21.3	-0.36717		21.3	600
	21.32	300		21.886	80.3873		21.886	14.1812		21.6262	-1.16327		21.32	-2.80946		21.32	600
	21.34	300		21.907	80.9868		21.907	2.26926		21.6467	3.60173		21.34	0.74824		21.34	600
	21.36	300		21.928	78.7863		21.928	-9.64266		21.6672	10.3667		21.36	-0.69405		21.36	600
	21.38	300		21.949	83.9858		21.949	26.4454		21.6878	9.13058		21.38	60.8637		21.38	600
	21.4	300		21.97	82.0853		21.97	-0.46648		21.7083	20.8956		21.4	26.4214		21.4	600
	21.42	300		21.991	81.1848		21.991	11.6216		21.7289	9.65944		21.42	-32.0209		21.42	600
	21.44	300		22.012	81.6843		22.012	30.7097		21.7494	12.4244		21.44	-1.46322		21.44	600
	21.46	300		22.033	82.1838		22.033	22.7978		21.7699	0.18944		21.46	14.0945		21.46	600
	21.48	300		22.054	82.1833		22.054	28.8859		21.7905	17.9533		21.48	40.6522		21.48	600
	21.5	300		22.075	81.0828		22.075	6.97396		21.811	18.7183		21.5	23.2099		21.5	600
	21.52	300		22.096	81.0823		22.096	59.062		21.8316	8.48215		21.52	-19.2324		21.52	600
	21.54	300		22.117	80.2818		22.117	40.1501		21.8521	-16.7528		21.54	18.3253		21.54	600
	21.56	300		22.138	77.6813		22.138	31.2382		21.8726	25.0121		21.56	19.883		21.56	600
	21.58	300		22.159	79.1809		22.159	36.3263		21.8932	6.77601		21.58	53.4407		21.58	600
	21.6	300		22.18	80.4804		22.18	41.4144		21.9137	-5.45899		21.6	36.9984		21.6	600
	21.62	300		22.201	80.8799		22.201	41.5025		21.9343	-6.69514		21.62	50.5562		21.62	600
	21.64	300		22.222	83.0794		22.222	30.5906		21.9548	37.0699		21.64	31.1138		21.64	600
	21.66	300		22.243	81.6789		22.243	30.6787		21.9754	17.8337		21.66	31.6716		21.66	600
	21.68	300		22.264	79.6784		22.264	22.7668		21.9959	-0.40128		21.68	39.2293		21.68	600
	21.7	300		22.285	81.1779		22.285	-3.14515		22.0164	-6.63628		21.7	-10.213		21.7	600
	21.72	300		22.306	79.9774		22.306	11.9429		22.037	56.1276		21.72	20.3447		21.72	600
	21.74	300		22.327	79.8769		22.327	25.031		22.0575	-9.10742		21.74	-17.0976		21.74	600
	21.76	300		22.348	81.0764		22.348	29.1191		22.0781	17.6564		21.76	31.4601		21.76	600
	21.78	300		22.369	80.8759		22.369	51.2072		22.0986	48.4214		21.78	-11.9822		21.78	600
	21.8	300		22.39	81.0754		22.39	37.2953		22.1191	-7.81357		21.8	-0.42449		21.8	600
	21.82	300		22.411	77.8749		22.411	17.3834		22.1397	28.9503		21.82	16.1332		21.82	600
	21.84	300		22.432	80.9745		22.432	32.4715		22.1602	-7.28471		21.84	20.6909		21.84	600
	21.86	300		22.453	81.174		22.453	20.5596		22.1808	2.47914		21.86	44.2486		21.86	600
	21.88	300		22.474	79.3735		22.474	19.6476		22.2013	-17.7559		21.88	-15.1937		21.88	600
	21.9	300		22.495	82.473		22.495	31.7357		22.2218	24.0092		21.9	5.36405		21.9	600
	21.92	300		22.516	81.0725		22.516	29.8238		22.2424	6.773		21.92	17.9218		21.92	600
	21.94	300		22.537	79.272		22.537	31.9119		22.2629	12.538		21.94	-17.5205		21.94	600
	21.96	300		22.558	78.5715		22.558	0		22.2835	-20.6981		21.96	14.0372		21.96	600
	21.98	300		22.579	84.171		22.579	30.8272		22.304	-22.9331		21.98	15.5949		21.98	600
	22	300		22.6	82.8705		22.6	32.6543		22.3245	-1.16814		22	40.1526		22	600
	22.02	300		22.621	79.27		22.621	14.4815		22.3451	5.59571		22.02	-32.2897		22.02	600
	22.04	300		22.642	79.9695		22.642	45.3086		22.3656	6.36071		22.04	-15.732		22.04	600
	22.06	300		22.663	83.369		22.663	31.1358		22.3862	1.12457		22.06	40.8257		22.06	600
	22.08	300		22.684	80.4685		22.684	12.9629		22.4067	-8.11043		22.08	-5.61658		22.08	600
	22.1	300		22.705	79.568		22.705	5.79011		22.4273	14.6534		22.1	2.94112		22.1	600
	22.12	300		22.726	80.6675		22.726	61.6173		22.4478	5.41842		22.12	29.4988		22.12	600
	22.14	300		22.747	80.3671		22.747	48.4444		22.4683	1.18343		22.14	11.0565		22.14	600
	22.16	300		22.768	79.4666		22.768	12.2716		22.4889	8.94728		22.16	53.6142		22.16	600
	22.18	300		22.789	83.7661		22.789	19.0987		22.5094	9.71228		22.18	22.1719		22.18	600
	22.2	300		22.81	79.2656		22.81	52.9259		22.53	11.4761		22.2	24.7297		22.2	600
	22.22	300		22.831	79.0651		22.831	23.7531		22.5505	6.24114		22.22	62.2874		22.22	600
	22.24	300		22.852	80.3646		22.852	14.5802		22.571	8.00614		22.24	8.84507		22.24	600
	22.26	300		22.873	80.2641		22.873	25.4074		22.5916	10.77		22.26	2.40278		22.26	600
	22.28	300		22.894	79.8636		22.894	22.2345		22.6121	-13.465		22.28	8.96049		22.28	600
	22.3	300		22.915	80.4631		22.915	13.0617		22.6327	4.29885		22.3	34.5182		22.3	600
	22.32	300		22.936	79.5626		22.936	55.8888		22.6532	24.0638		22.32	38.0759		22.32	600
	22.34	300		22.957	79.2621		22.957	10.716		22.6737	31.8288		22.34	83.6336		22.34	600
	22.36	300		22.978	82.6616		22.978	8.54317		22.6943	6.5927		22.36	21.1913		22.36	600
	22.38	300		22.999	78.1611		22.999	21.3703		22.7148	-7.64229		22.38	32.749		22.38	600
	22.4	300		23.02	82.8606		23.02	20.1975		22.7354	-7.87844		22.4	-7.69327		22.4	600
	22.42	300		23.041	82.1602		23.041	16.0247		22.7559	-0.11344		22.42	0.86444		22.42	600
	22.44	300		23.062	81.8597		23.062	21.8518		22.7764	18.6516		22.44	-19.5779		22.44	600
	22.46	300		23.083	81.2592		23.083	12.679		22.797	4.41542		22.46	33.9798		22.46	600
	22.48	300		23.104	82.4587		23.104	9.50612		22.8175	-8.81958		22.48	39.5376		22.48	600
	22.5	300		23.125	78.5582		23.125	43.3333		22.8381	-8.05573		22.5	24.0953		22.5	600
	22.52	300		23.146	80.9577		23.146	-1.83956		22.8586	2.70927		22.52	1.65298		22.52	600
	22.54	300		23.167	80.3572		23.167	44.9876		22.8792	-9.52687		22.54	-23.7893		22.54	600
	22.56	300		23.188	81.0567		23.188	37.8148		22.8997	-0.76187		22.56	26.7684		22.56	600
	22.58	300		23.209	81.4562		23.209	34.6419		22.9202	-3.99687		22.58	45.3261		22.58	600
	22.6	300		23.23	81.5557		23.23	28.4691		22.9408	5.76699		22.6	-20.1162		22.6	600
	22.62	300		23.251	79.7552		23.251	40.2962		22.9613	-29.468		22.62	70.4415		22.62	600
	22.64	300		23.272	80.7547		23.272	1.12339		22.9819	2.29584		22.64	-1.00078		22.64	600
	22.66	300		23.293	81.0542		23.293	24.9505		23.0024	-11.9392		22.66	13.5569		22.66	600
	22.68	300		23.314	81.5537		23.314	18.7777		23.0229	7.82584		22.68	-18.8854		22.68	600
	22.7	300		23.335	82.2532		23.335	25.6049		23.0435	4.5897		22.7	19.6723		22.7	600
	22.72	300		23.356	81.8528		23.356	29.432		23.064	3.3547		22.72	-28.77		22.72	600
	22.74	300		23.377	81.5523		23.377	30.2592		23.0846	12.1186		22.74	53.7878		22.74	600
	22.76	300		23.398	81.7518		23.398	12.0863		23.1051	15.8835		22.76	45.3455		22.76	600
	22.78	300		23.419	84.1513		23.419	21.9135		23.1256	9.64856		22.78	51.9032		22.78	600
	22.8	300		23.44	80.7508		23.44	24.7407		23.1462	-17.5876		22.8	80.4609		22.8	600
	22.82	300		23.461	78.6503		23.461	29.5678		23.1667	2.17741		22.82	44.0186		22.82	600
	22.84	300		23.482	82.1498		23.482	36.395		23.1873	9.94127		22.84	6.57629		22.84	600
	22.86	300		23.503	81.4493		23.503	32.2221		23.2078	-16.2937		22.86	45.134		22.86	600
	22.88	300		23.524	83.1488		23.524	29.0493		23.2284	-23.5299		22.88	0.69171		22.88	600
	22.9	300		23.545	84.3483		23.545	30.8764		23.2489	21.2351		22.9	3.24941		22.9	600
	22.92	300		23.566	82.9478		23.566	54.7036		23.2694	14.0001		22.92	26.8071		22.92	600
	22.94	300		23.587	83.0473		23.587	20.5308		23.29	-2.23602		22.94	7.36483		22.94	600
	22.96	300		23.608	83.3468		23.608	-0.64207		23.3105	15.529		22.96	34.9225		22.96	600
	22.98	300		23.629	81.0463		23.629	34.1851		23.3311	20.2928		22.98	-38.5198		22.98	600
	23	300		23.65	85.2459		23.65	27.0123		23.3516	-19.9422		23	14.038		23	600
	23.02	300		23.671	82.4454		23.671	43.8394		23.3721	-1.17716		23.02	17.5957		23.02	600
	23.04	300		23.692	83.1449		23.692	55.6666		23.3927	11.5867		23.04	10.1534		23.04	600
	23.06	300		23.713	83.2444		23.713	41.4937		23.4132	-2.64831		23.06	7.71107		23.06	600
	23.08	300		23.734	87.0439		23.734	42.3209		23.4338	14.1156		23.08	50.2688		23.08	600
	23.1	300		23.755	85.2434		23.755	45.148		23.4543	-0.11945		23.1	53.8265		23.1	600
	23.12	300		23.776	89.7429		23.776	21.9752		23.4748	19.6456		23.12	33.3842		23.12	600
	23.14	300		23.797	86.3424		23.797	63.8024		23.4954	14.4094		23.14	6.9419		23.14	600
	23.16	303		23.818	89.7419		23.818	35.6295		23.5159	22.1744		23.16	-3.50039		23.16	600
	23.18	303		23.839	92.0414		23.839	42.4567		23.5365	15.9383		23.18	19.0573		23.18	600
	23.2	303		23.86	96.2409		23.86	43.2838		23.557	-0.29674		23.2	50.615		23.2	600
	23.22	304		23.881	95.8404		23.881	81.111		23.5775	7.46826		23.22	13.1727		23.22	600
	23.24	306		23.902	93.8399		23.902	62.9382		23.5981	-29.7679		23.24	30.7304		23.24	600
	23.26	306		23.923	89.6394		23.923	77.7653		23.6186	18.9971		23.26	-44.7118		23.26	600
	23.28	306		23.944	86.939		23.944	73.5925		23.6392	7.76097		23.28	-10.1541		23.28	600
	23.3	306		23.965	86.7385		23.965	67.4196		23.6597	15.526		23.3	-12.5964		23.3	600
	23.32	307		23.986	85.738		23.986	80.2468		23.6803	46.2898		23.32	24.9613		23.32	600
	23.34	307		24.007	87.8375		24.007	72.0739		23.7008	20.0548		23.34	26.519		23.34	600
	23.36	307		24.028	82.237		24.028	87.9011		23.7213	32.8198		23.36	30.0767		23.36	600
	23.38	308		24.049	83.7365		24.049	77.7283		23.7419	38.5837		23.38	-38.3656		23.38	600
	23.4	308		24.07	84.636		24.07	75.5554		23.7624	15.3487		23.4	2.1921		23.4	600
	23.42	309		24.091	82.2355		24.091	78.3826		23.783	19.1125		23.42	61.7498		23.42	600
	23.44	310		24.112	82.935		24.112	76.2097		23.8035	24.8775		23.44	-42.6925		23.44	600
	23.46	310		24.133	82.4345		24.133	66.0369		23.824	16.6425		23.46	-1.13478		23.46	600
	23.48	311		24.154	80.134		24.154	86.8641		23.8446	5.40639		23.48	-17.5771		23.48	600
	23.5	312		24.175	81.0335		24.175	30.6912		23.8651	30.1714		23.5	-25.0194		23.5	600
	23.52	313		24.196	81.733		24.196	45.5184		23.8857	30.9352		23.52	-17.4617		23.52	600
	23.54	314		24.217	81.2325		24.217	54.3455		23.9062	14.7003		23.54	-29.9039		23.54	600
	23.56	315		24.238	79.332		24.238	30.1727		23.9267	4.46525		23.56	3.65376		23.56	600
	23.58	317.5		24.259	80.2315		24.259	36.9998		23.9473	16.2291		23.58	57.2115		23.58	600
	23.6	318.5		24.28	79.9311		24.28	31.827		23.9678	5.99411		23.6	-26.2308		23.6	600
	23.62	321.5		24.301	82.2306		24.301	8.65416		23.9884	9.75796		23.62	3.32688		23.62	600
	23.64	322.5		24.322	79.8301		24.322	17.4813		24.0089	7.52296		23.64	-42.1154		23.64	600
	23.66	326.5		24.343	77.4296		24.343	24.3085		24.0294	-3.71204		23.66	8.44229		23.66	600
	23.68	330.5		24.364	78.1291		24.364	19.1356		24.05	4.05182		23.68	0		23.68	600
	23.7	334.5		24.385	81.7286		24.385	-0.0372		24.0705	-5.18318		23.7	2.16203		23.7	600
	23.72	339.5		24.406	78.6281		24.406	8.78995		24.0911	-12.4193		23.72	-24.676		23.72	600
	23.74	346		24.427	80.4276		24.427	5.61711		24.1116	22.3457		23.74	26.4861		23.74	600
	23.76	357		24.448	81.5271		24.448	28.4443		24.1322	6.10953		23.76	-23.3519		23.76	600
	23.78	373		24.469	81.2266		24.469	4.27143		24.1527	-10.1255		23.78	7.81013		23.78	600
	23.8	396.5		24.49	80.2261		24.49	-19.9014		24.1732	-4.36047		23.8	-5.02784		23.8	600
	23.82	436.5		24.511	80.3256		24.511	-13.0742		24.1938	-0.59661		23.82	-6.86582		23.82	600
	23.84	499.5		24.532	80.7251		24.532	22.7529		24.2143	-10.8316		23.84	-12.7038		23.84	600
	23.86	598		24.553	78.4246		24.553	-8.41994		24.2349	25.9322		23.86	28.4582		23.86	600
	23.88	741.5		24.574	79.4242		24.574	9.40722		24.2554	-10.3028		23.88	4.62026		23.88	600
	23.9	939.5		24.595	81.1237		24.595	20.2344		24.2759	17.4623		23.9	-24.2177		23.9	600
	23.92	1203		24.616	81.0232		24.616	17.0615		24.2965	22.2261		23.92	60.9443		23.92	600
	23.94	1521.5		24.637	80.7227		24.637	6.8887		24.317	21.9911		23.94	-3.89366		23.94	600
	23.96	1798		24.658	80.8222		24.658	7.71586		24.3376	18.755		23.96	-9.73163		23.96	600
	23.98	1864		24.679	81.6217		24.679	11.543		24.3581	-12.48		23.98	-10.5696		23.98	600
	24	1759.5		24.7	79.0212		24.7	-11.6298		24.3786	6.28496		24	-1.40758		24	600
	24.02	1608		24.721	79.0207		24.721	-1.80267		24.3992	26.0488		24.02	9.75445		24.02	600
	24.04	1385		24.742	78.5202		24.742	15.0245		24.4197	8.81381		24.04	-27.0835		24.04	600
	24.06	1114.5		24.763	82.0197		24.763	13.8516		24.4403	1.57767		24.06	12.0785		24.06	600
	24.08	877.5		24.784	81.3192		24.784	10.6788		24.4608	2.34267		24.08	-8.75947		24.08	600
	24.1	699.5		24.805	82.0187		24.805	11.506		24.4813	-16.8923		24.1	0.40255		24.1	600
	24.12	572.5		24.826	79.3182		24.826	19.3331		24.5019	-6.13937		24.12	0.56458		24.12	600
	24.14	485		24.847	79.3178		24.847	-6.83972		24.5224	-14.5553		24.14	-0.27339		24.14	600
	24.16	428		24.868	81.0173		24.868	-7.01256		24.543	-17.9732		24.16	-40.1114		24.16	600
	24.18	392.5		24.889	80.3168		24.889	-12.1854		24.5635	7.61092		24.18	-27.9493		24.18	600
	24.2	369		24.91	79.5163		24.91	22.6418		24.5841	-15.807		24.2	-17.7873		24.2	600
	24.22	355		24.931	80.1158		24.931	15.4689		24.6046	9.77711		24.22	-47.6253		24.22	600
	24.24	345		24.952	81.2153		24.952	22.2961		24.6251	36.3612		24.24	-8.46326		24.24	600
	24.26	338.5		24.973	79.6148		24.973	-4.87676		24.6457	28.9433		24.26	-19.3012		24.26	600
	24.28	332.5		24.994	79.5143		24.994	-5.04961		24.6662	7.5274		24.28	-5.65813		24.28	600
	24.3	328.5		25.015	79.8138		25.015	11.7775		24.6868	17.1095		24.3	-34.015		24.3	600
	24.32	325.5		25.036	77.2133		25.036	4.60471		24.7073	5.69358		24.32	10.6281		24.32	600
	24.34	322.5		25.057	80.9128		25.057	-3.56813		24.7278	1.27769		24.34	6.27119		24.34	600
	24.36	319.5		25.078	79.6123		25.078	2.25903		24.7484	-4.14024		24.36	-15.0857		24.36	600
	24.38	318.5		25.099	81.7118		25.099	13.0862		24.7689	-30.5561		24.38	-19.4426		24.38	600
	24.4	316.5		25.12	80.2113		25.12	-3.08665		24.7895	22.026		24.4	-15.7995		24.4	600
	24.42	315		25.141	79.1108		25.141	-4.2595		24.81	-5.38995		24.42	2.84362		24.42	600
	24.44	314		25.162	77.7104		25.162	-1.43234		24.8305	4.19416		24.44	1.48673		24.44	600
	24.46	313		25.183	79.7099		25.183	-27.6052		24.8511	32.7762		24.46	-7.87016		24.46	600
	24.48	312		25.204	79.7094		25.204	9.22198		24.8716	-9.63966		24.48	-2.22705		24.48	600
	24.5	311		25.225	81.4089		25.225	-3.95086		24.8922	-8.05758		24.5	-53.584		24.5	600
	24.52	310		25.246	81.8084		25.246	16.8763		24.9127	11.5265		24.52	-6.94084		24.52	600
	24.54	310		25.267	81.9079		25.267	1.70346		24.9332	-2.88937		24.54	1.70227		24.54	600
	24.56	308		25.288	80.4074		25.288	-9.46939		24.9538	-19.3073		24.56	-44.6546		24.56	600
	24.58	308		25.309	80.3069		25.309	-23.6422		24.9743	-12.7232		24.58	-15.0115		24.58	600
	24.6	308		25.33	82.8064		25.33	-3.81507		24.9949	6.85889		24.6	40.6316		24.6	600
	24.62	307		25.351	81.2059		25.351	-3.98791		25.0154	-0.557		24.62	27.2747		24.62	600
	24.64	307		25.372	82.7054		25.372	12.8392		25.036	-28.9749		24.64	-4.0822		24.64	600
	24.66	306		25.393	84.5049		25.393	16.6664		25.0565	2.60918		24.66	-15.4391		24.66	600
	24.68	306		25.414	81.8044		25.414	17.4936		25.077	-12.8067		24.68	-86.796		24.68	600
	24.7	306		25.435	82.7039		25.435	2.32072		25.0976	5.77537		24.7	-33.1529		24.7	600
	24.72	305		25.456	81.3034		25.456	1.14788		25.1181	24.3595		24.72	-12.5098		24.72	600
	24.74	305		25.477	82.203		25.477	25.975		25.1387	-20.0585		24.74	4.13334		24.74	600
	24.76	305		25.498	83.5025		25.498	9.8022		25.1592	22.5257		24.76	3.77645		24.76	600
	24.78	302		25.519	80.402		25.519	24.6294		25.1797	-10.8902		24.78	19.4196		24.78	600
	24.8	302		25.54	81.3015		25.54	42.4565		25.2003	19.6918		24.8	-15.9373		24.8	600
	24.82	302		25.561	84.001		25.561	15.2837		25.2208	-20.724		24.82	-5.29423		24.82	600
	24.84	300		25.582	82.3005		25.582	24.1108		25.2414	-13.142		24.84	-51.6511		24.84	600
	24.86	300		25.603	80		25.603	9.93799		25.2619	-5.55787		24.86	-13.008		24.86	600
	24.88	300		25.624	80.8303		25.624	18.7651		25.2824	15.0262		24.88	-5.36491		24.88	600
	24.9	300		25.645	80.4607		25.645	31.5923		25.303	11.6083		24.9	-82.7218		24.9	600
	24.92	300		25.666	78.991		25.666	0.41947		25.3235	17.1924		24.92	-1.07869		24.92	600
	24.94	300		25.687	81.1214		25.687	9.24663		25.3441	-2.2255		24.94	29.5644		24.94	600
	24.96	300		25.708	78.0517		25.708	36.0738		25.3646	-34.6414		24.96	-33.7925		24.96	600
	24.98	300		25.729	82.282		25.729	18.9009		25.3851	-12.0573		24.98	-33.1494		24.98	600
	25	300		25.75	78.5124		25.75	-4.2719		25.4057	-3.47521		25	-45.5063		25	600
	25.02	300		25.771	79.3427		25.771	3.86358		25.4262	-16.8911		25.02	40.1369		25.02	600
	25.04	300		25.792	78.573		25.792	-0.000942746		25.4468	1.69097		25.04	11.7799		25.04	600
	25.06	300		25.813	79.3034		25.813	-14.8655		25.4673	14.2751		25.06	8.42306		25.06	600
	25.08	300		25.834	77.6337		25.834	6.27001		25.4879	19.8572		25.08	0.06617		25.08	600
	25.1	300		25.855	78.9641		25.855	-24.5945		25.5084	-10.5587		25.1	23.7093		25.1	600
	25.12	300		25.876	80.4944		25.876	17.541		25.5289	31.0254		25.12	-13.6476		25.12	600
	25.14	300		25.897	78.6247		25.897	-20.3236		25.5495	12.6074		25.14	-6.00451		25.14	600
	25.16	300		25.918	77.8551		25.918	-12.1881		25.57	5.19155		25.16	-0.3614		25.16	600
	25.18	300		25.939	82.4854		25.939	-20.0526		25.5906	-23.2264		25.18	8.2817		25.18	600
	25.2	300		25.96	78.3158		25.96	-12.9171		25.6111	-15.6423		25.2	26.9248		25.2	600
	25.22	300		25.981	81.2461		25.981	-29.7816		25.6316	17.9418		25.22	-14.4321		25.22	600
	25.24	300		26.002	81.0764		26.002	-16.6462		25.6522	-11.4761		25.24	-34.789		25.24	600
	25.26	300		26.023	80.9068		26.023	-1.5107		25.6727	7.10802		25.26	-23.1459		25.26	600
	25.28	300		26.044	80.5371		26.044	-20.3752		25.6933	-12.3099		25.28	-25.5028		25.28	600
	25.3	300		26.065	81.7674		26.065	-28.2397		25.7138	-25.7258		25.3	-44.8597		25.3	600
	25.32	300		26.086	79.5978		26.086	17.8957		25.7343	-13.1417		25.32	-3.21654		25.32	600
	25.34	300		26.107	80.4281		26.107	-23.9688		25.7549	-16.5596		25.34	-3.57344		25.34	600
	25.36	300		26.128	81.8585		26.128	5.16669		25.7754	-13.9755		25.36	-10.9303		25.36	600
	25.38	300		26.149	80.5888		26.149	3.30217		25.796	-15.3934		25.38	7.71278		25.38	600
	25.4	300		26.17	81.9192		26.17	1.43764		25.8165	-25.8093		25.4	28.3559		25.4	600
	25.42	300		26.191	83.7495		26.191	-2.42688		25.837	-9.22522		25.42	-37.001		25.42	600
	25.44	300		26.212	83.7798		26.212	9.7086		25.8576	-2.64314		25.44	-14.3579		25.44	600
	25.46	300		26.233	81.2102		26.233	-12.1559		25.8781	-1.05903		25.46	-50.7148		25.46	600
	25.48	300		26.254	80.7405		26.254	-4.02045		25.8987	-0.47695		25.48	-32.0717		25.48	600
	25.5	300		26.275	81.5708		26.275	10.115		25.9192	21.1072		25.5	-18.4286		25.5	600
	25.52	300		26.296	79.9012		26.296	-2.7495		25.9398	-0.31077		25.52	-2.78547		25.52	600
	25.54	300		26.317	80.3315		26.317	10.386		25.9603	-19.7267		25.54	-27.1424		25.54	600
	25.56	300		26.338	80.5619		26.338	28.5215		25.9808	-21.1426		25.56	-16.4992		25.56	600
	25.58	300		26.359	78.5922		26.359	28.6569		26.0014	23.4395		25.58	56.1439		25.58	600
	25.6	300		26.38	79.3225		26.38	2.79241		26.0219	5.02362		25.6	6.78696		25.6	600
	25.62	300		26.401	77.8529		26.401	-2.07211		26.0425	-0.3943		25.62	0.43007		25.62	600
	25.64	300		26.422	81.8832		26.422	6.06337		26.063	-5.81019		25.64	1.07317		25.64	600
	25.66	300		26.443	79.0135		26.443	-10.8012		26.0835	0.77391		25.66	1.71628		25.66	600
	25.68	300		26.464	77.8439		26.464	-6.66568		26.1041	-11.644		25.68	-26.6406		25.68	600
	25.7	300		26.485	80.0742		26.485	-4.5302		26.1246	-2.0599		25.7	-9.9975		25.7	600
	25.72	300		26.506	78.2046		26.506	-24.3947		26.1452	-5.47782		25.72	-9.3544		25.72	600
	25.74	300		26.527	80.0349		26.527	-17.2593		26.1657	22.1063		25.74	-8.71129		25.74	600
	25.76	300		26.548	78.3653		26.548	-32.1238		26.1862	-15.3096		25.76	1.93182		25.76	600
	25.78	300		26.569	81.0956		26.569	8.01171		26.2068	-16.7275		25.78	-17.4251		25.78	600
	25.8	300		26.59	78.1259		26.59	-20.8528		26.2273	-18.1434		25.8	-38.782		25.8	600
	25.82	300		26.611	79.2563		26.611	-32.7173		26.2479	-34.5613		25.82	-24.1389		25.82	600
	25.84	300		26.632	79.1866		26.632	-10.5819		26.2684	-6.97725		25.84	-42.4958		25.84	600
	25.86	300		26.653	78.8169		26.653	-29.4464		26.2889	2.60686		25.86	-33.8526		25.86	600
	25.88	300		26.674	78.7473		26.674	-11.3109		26.3095	-11.8111		25.88	-1.20954		25.88	600
	25.9	300		26.695	82.9776		26.695	-28.1754		26.33	-15.227		25.9	-54.5664		25.9	600
	25.92	300		26.716	77.908		26.716	-1.03996		26.3506	-33.6449		25.92	-25.9233		25.92	600
	25.94	300		26.737	81.0383		26.737	-30.9045		26.3711	-26.0608		25.94	11.7198		25.94	600
	25.96	300		26.758	80.8686		26.758	-19.769		26.3917	-10.4787		25.96	28.3629		25.96	600
	25.98	300		26.779	78.799		26.779	-20.6335		26.4122	4.10541		25.98	53.006		25.98	600
	26	300		26.8	79.2293		26.8	-24.498		26.4327	-26.3105		26	53.6491		26	600
	26.02	300		26.821	78.7596		26.821	-25.3626		26.4533	-9.72841		26.02	-35.7078		26.02	600
	26.04	300		26.842	80.19		26.842	16.7729		26.4738	-15.1443		26.04	3.93532		26.04	600
	26.06	300		26.863	79.6203		26.863	-34.0916		26.4944	20.4378		26.06	14.5784		26.06	600
	26.08	300		26.884	79.2507		26.884	-2.95614		26.5149	8.02188		26.08	36.0146		26.08	600
	26.1	300		26.905	77.081		26.905	-4.82066		26.5354	-7.39401		26.1	34.4288		26.1	600
	26.12	300		26.926	81.0113		26.926	-25.6852		26.556	-24.8119		26.12	24.8429		26.12	600
	26.14	300		26.947	79.0417		26.947	-21.5497		26.5765	-10.2278		26.14	24.2571		26.14	600
	26.16	300		26.968	80.172		26.968	-26.4142		26.5971	7.35425		26.16	-47.3287		26.16	600
	26.18	300		26.989	78.2024		26.989	-12.2788		26.6176	-12.0616		26.18	-24.9145		26.18	600
	26.2	300		27.01	77.0327		27.01	-18.1433		26.6381	5.52246		26.2	-12.5003		26.2	600
	26.22	300		27.031	79.663		27.031	-22.0078		26.6587	24.1045		26.22	-74.0862		26.22	600
	26.24	300		27.052	79.6934		27.052	-43.8723		26.6792	-0.31135		26.24	-28.672		26.24	600
	26.26	300		27.073	80.4237		27.073	-4.73685		26.6998	11.2707		26.26	17.7422		26.26	600
	26.28	300		27.094	77.5541		27.094	-24.6014		26.7203	19.8548		26.28	-10.8436		26.28	600
	26.3	300		27.115	79.8844		27.115	-13.4659		26.7408	23.4389		26.3	15.5706		26.3	600
	26.32	300		27.136	81.3147		27.136	-33.3304		26.7614	-1.97899		26.32	-5.01523		26.32	600
	26.34	300		27.157	78.8451		27.157	-45.1949		26.7819	-6.39488		26.34	-34.6011		26.34	600
	26.36	300		27.178	80.0754		27.178	-19.0595		26.8025	14.1872		26.36	16.8131		26.36	600
	26.38	300		27.199	80.4057		27.199	-18.924		26.823	-15.2287		26.38	50.2273		26.38	600
	26.4	300		27.22	80.7361		27.22	-11.7885		26.8436	-25.6466		26.4	6.6415		26.4	600
	26.42	300		27.241	80.5664		27.241	-40.653		26.8641	-16.0625		26.42	29.0557		26.42	600
	26.44	300		27.262	79.2968		27.262	-17.5175		26.8846	-17.4322		26.44	35.4699		26.44	600
	26.46	300		27.283	83.4271		27.283	-3.38208		26.9052	-26.5976		26.46	7.88405		26.46	600
	26.48	300		27.304	79.9574		27.304	-28.2466		26.9257	27.2378		26.48	-32.7018		26.48	600
	26.5	300		27.325	79.1878		27.325	-16.1111		26.9463	-5.92768		26.5	-5.28758		26.5	600
	26.52	300		27.346	79.5181		27.346	-12.9756		26.9668	2.90767		26.52	32.1266		26.52	600
	26.54	300		27.367	82.6485		27.367	-9.84017		26.9873	0.74303		26.54	13.5408		26.54	600
	26.56	300		27.388	81.9788		27.388	-11.7047		27.0079	5.57758		26.56	45.955		26.56	600
	26.58	300		27.409	79.9091		27.409	-24.5692		27.0284	-2.58706		26.58	-3.63085		26.58	600
	26.6	300		27.43	79.0395		27.43	16.5663		27.049	9.24749		26.6	15.7833		26.6	600
	26.62	300		27.451	80.6698		27.451	-18.2983		27.0695	12.0829		26.62	-48.8025		26.62	600
	26.64	300		27.472	82.4001		27.472	-26.1628		27.09	-2.0818		26.64	-11.3883		26.64	600
	26.66	300		27.493	82.9305		27.493	-23.0273		27.1106	6.75276		26.66	21.0259		26.66	600
	26.68	300		27.514	83.5608		27.514	8.10817		27.1311	-25.4119		26.68	11.4401		26.68	600
	26.7	300		27.535	80.6912		27.535	1.24365		27.1517	5.42267		26.7	-27.1457		26.7	600
	26.72	300		27.556	80.0215		27.556	-19.6209		27.1722	27.258		26.72	6.26844		26.72	600
	26.74	300		27.577	79.4518		27.577	-28.4854		27.1927	4.09338		26.74	22.6826		26.74	600
	26.76	300		27.598	81.0822		27.598	-12.3499		27.2133	14.9279		26.76	3.0968		26.76	600
	26.78	300		27.619	80.6125		27.619	4.78555		27.2338	29.7633		26.78	-26.489		26.78	600
	26.8	300		27.64	81.5429		27.64	9.92103		27.2544	8.59784		26.8	12.9252		26.8	600
	26.82	300		27.661	80.0732		27.661	16.0565		27.2749	21.4332		26.82	40.3394		26.82	600
	26.84	300		27.682	83.2035		27.682	-12.808		27.2955	13.2677		26.84	-12.2465		26.84	600
	26.86	300		27.703	79.8339		27.703	-19.6725		27.316	17.1741		26.86	35.1677		26.86	600
	26.88	300		27.724	79.6642		27.724	-25.5371		27.3365	14.8945		26.88	49.5819		26.88	640
	26.9	300		27.745	75.4946		27.745	-9.40158		27.3571	35.1149		26.9	-12.0039		26.9	642
	26.92	300		27.766	82.3249		27.766	-14.2661		27.3776	-34.6649		26.92	24.4103		26.92	643
	26.94	300		27.787	80.3541		27.787	-5.13063		27.3982	19.3055		26.94	-2.17555		26.94	645
	26.96	300		27.808	81.4828		27.808	-19.9951		27.4187	5.77574		26.96	21.2386		26.96	667
	26.98	300		27.829	79.8114		27.829	11.1403		27.4392	25.9961		26.98	15.6528		26.98	673
	27	300		27.85	81.44		27.85	-22.7242		27.4598	28.2164		27	-1.933		27	675
	27.02	300		27.871	82.3686		27.871	-24.5887		27.4803	12.4368		27.02	35.4812		27.02	681
	27.04	300		27.892	81.1973		27.892	-66.4532		27.5009	-5.59285		27.04	12.8954		27.04	687
	27.06	300		27.913	79.7259		27.913	1.68223		27.5214	14.6274		27.06	85.3096		27.06	691
	27.08	300		27.934	79.5545		27.934	-18.1932		27.5419	10.0978		27.08	9.72374		27.08	697
	27.1	300		27.955	80.2831		27.955	-7.07491		27.5625	30.318		27.1	-17.8621		27.1	703
	27.12	300		27.976	80.3118		27.976	-23.9566		27.583	37.0384		27.12	-4.4479		27.12	711
	27.14	300		27.997	80.1404		27.997	-7.83826		27.6036	45.5088		27.14	-22.0337		27.14	719
	27.16	300		28.018	79.669		28.018	1.28006		27.6241	58.2291		27.16	15.3805		27.16	727
	27.18	300		28.039	81.1976		28.039	-10.6016		27.6446	65.6994		27.18	52.7946		27.18	736
	27.2	300		28.06	83.1262		28.06	-25.4833		27.6652	69.4197		27.2	49.2088		27.2	748
	27.22	300		28.081	83.4549		28.081	-27.365		27.6857	74.6401		27.22	66.623		27.22	760
	27.24	300		28.102	81.4835		28.102	-20.2466		27.7063	75.8605		27.24	62.0372		27.24	776
	27.26	300		28.123	80.6121		28.123	-20.1283		27.7268	76.5807		27.26	14.4514		27.26	792
	27.28	300		28.144	79.0407		28.144	-22.01		27.7474	82.5511		27.28	42.8656		27.28	810
	27.3	300		28.165	84.3694		28.165	-26.8917		27.7679	80.2713		27.3	-6.72025		27.3	831
	27.32	300		28.186	84.598		28.186	-11.7734		27.7884	79.9917		27.32	74.6939		27.32	857
	27.34	300		28.207	81.7266		28.207	7.34497		27.809	76.9621		27.34	69.1081		27.34	885
	27.36	300		28.228	83.1552		28.228	10.4633		27.8295	71.4324		27.36	76.5223		27.36	918
	27.38	300		28.249	81.2839		28.249	-9.41839		27.8501	63.4027		27.38	92.9365		27.38	958
	27.4	300		28.27	79.1125		28.27	-18.3001		27.8706	63.373		27.4	46.3507		27.4	1007
	27.42	300		28.291	81.9411		28.291	-34.1817		27.8911	57.5934		27.42	50.7649		27.42	1071
	27.44	300		28.312	82.4697		28.312	18.9366		27.9117	54.5636		27.44	96.179		27.44	1146
	27.46	300		28.333	84.1984		28.333	21.0549		27.9322	56.784		27.46	119.593		27.46	1250
	27.48	300		28.354	84.027		28.354	-7.82677		27.9528	53.2544		27.48	163.007		27.48	1401
	27.5	300		28.375	86.2556		28.375	6.29155		27.9733	46.7246		27.5	178.422		27.5	1628
	27.52	300		28.396	84.4842		28.396	-12.5565		27.9938	57.445		27.52	267.836		27.52	1994
	27.54	300		28.417	82.8128		28.417	-34.3891		28.0144	65.9153		27.54	346.25		27.54	2587
	27.56	300		28.438	83.2415		28.438	-6.22177		28.0349	71.1357		27.56	431.664		27.56	3526
	27.58	300		28.459	81.1701		28.459	-1.0544		28.0555	75.1061		27.58	591.078		27.58	4950
	27.6	300		28.48	83.2987		28.48	16.113		28.076	75.0763		27.6	844.492		27.6	6998
	27.62	300		28.501	81.8273		28.501	14.2803		28.0965	62.7967		27.62	1092.91		27.62	9801
	27.64	300		28.522	82.656		28.522	36.4477		28.1171	72.0169		27.64	1392.32		27.64	13455
	27.66	300		28.543	86.4846		28.543	18.6151		28.1376	77.7627		27.66	1825.74		27.66	17632
	27.68	300		28.564	82.9132		28.564	1.78242		28.1582	58.9577		27.68	2407.15		27.68	20600
	27.7	300		28.585	88.8418		28.585	5.94978		28.1787	78.072		27.7	2854.56		27.7	20519
	27.72	300		28.606	85.5705		28.606	-14.8828		28.1993	54.1484		27.72	2945.98		27.72	18860
	27.74	300		28.627	87.0991		28.627	6.28451		28.2198	54.8443		27.74	2609.39		27.74	17152
	27.76	300		28.648	83.8277		28.648	-8.54813		28.2403	78.6797		27.76	2348.81		27.76	14736
	27.78	300		28.669	88.0563		28.669	-0.38076		28.2609	38.5142		27.78	2081.22		27.78	11450
	27.8	300		28.69	87.685		28.69	37.7866		28.2814	64.3496		27.8	1582.63		27.8	8378
	27.82	300		28.711	88.2136		28.711	1.95397		28.302	42.1842		27.82	1070.05		27.82	6015
	27.84	300		28.732	88.2422		28.732	61.1213		28.3225	62.0195		27.84	797.463		27.84	4319
	27.86	300		28.753	89.7708		28.753	28.2887		28.343	64.8549		27.86	505.877		27.86	3146
	27.88	300		28.774	88.9994		28.774	43.4561		28.3636	82.6894		27.88	382.291		27.88	2367
	27.9	300		28.795	92.8281		28.795	10.6234		28.3841	83.5248		27.9	188.705		27.9	1865
	27.92	300		28.816	91.3567		28.816	52.7908		28.4047	52.3593		27.92	147.119		27.92	1545
	27.94	300		28.837	96.1853		28.837	48.9582		28.4252	52.1947		27.94	121.534		27.94	1341
	27.96	300		28.858	95.7139		28.858	54.1255		28.4457	70.03		27.96	92.9478		27.96	1205
	27.98	319.5		28.879	98.0426		28.879	54.2929		28.4663	65.8646		27.98	63.362		27.98	1112
	28	320.5		28.9	105.671		28.9	69.4602		28.4868	97.6999		28	56.7762		28	1039
	28.02	321.5		28.921	105.1		28.921	61.6276		28.5074	95.5345		28.02	84.1903		28.02	986
	28.04	332.5		28.942	112.528		28.942	99.795		28.5279	94.3698		28.04	73.6045		28.04	938
	28.06	334.5		28.963	126.257		28.963	84.9623		28.5484	129.205		28.06	97.0187		28.06	901
	28.08	336.5		28.984	137.286		28.984	133.13		28.569	121.04		28.08	98.4329		28.08	871
	28.1	338.5		29.005	148.814		29.005	128.297		28.5895	129.875		28.1	79.8471		28.1	843
	28.12	340.5		29.026	169.043		29.026	151.464		28.6101	182.71		28.12	72.2613		28.12	819
	28.14	343.5		29.047	187.172		29.047	227.632		28.6306	155.545		28.14	7.67545		28.14	802
	28.16	345		29.068	217.7		29.068	221.799		28.6512	183.38		28.16	30.0896		28.16	784
	28.18	349		29.089	244.729		29.089	295.967		28.6717	202.215		28.18	36.5038		28.18	768
	28.2	352		29.11	273.657		29.11	433.134		28.6922	260.05		28.2	44.773		28.2	754
	28.22	356		29.131	308.286		29.131	543.301		28.7128	259.885		28.22	52.254		28.22	744
	28.24	360		29.152	335.015		29.152	658.469		28.7333	282.72		28.24	40.7351		28.24	730
	28.26	364		29.173	324.143		29.173	860.636		28.7539	296.555		28.26	25.2162		28.26	723
	28.28	370		29.194	312.872		29.194	1041.8		28.7744	371.39		28.28	95.6973		28.28	715
	28.3	375.5		29.215	289.501		29.215	1346.97		28.7949	409.225		28.3	52.907		28.3	707
	28.32	382.5		29.236	259.629		29.236	1617.14		28.8155	452.06		28.32	46.5957		28.32	701
	28.34	388.5		29.257	220.858		29.257	1906.31		28.836	501.895		28.34	22.2843		28.34	693
	28.36	397.5		29.278	202.786		29.278	2252.47		28.8566	512.73		28.36	8.17297		28.36	689
	28.38	407		29.299	172.815		29.299	2519.64		28.8771	592.565		28.38	18.6616		28.38	683
	28.4	418		29.32	152.244		29.32	2410.81		28.8976	552.401		28.4	8.75027		28.4	679
	28.42	431		29.341	130.572		29.341	2297.97		28.9182	571.235		28.42	21.7129		28.42	673
	28.44	446.5		29.362	120.001		29.362	2064.14		28.9387	556.071		28.44	11.8904		28.44	669
	28.46	463.5		29.383	113.83		29.383	1765.31		28.9593	446.905		28.46	25.0179		28.46	667
	28.48	485		29.404	107.958		29.404	1377.48		28.9798	406.74		28.48	72.3453		28.48	663
	28.5	510.5		29.425	103.987		29.425	1196.64		29.0003	396.576		28.5	76.0228		28.5	622
	28.52	543		29.446	99.0154		29.446	896.812		29.0209	221.41		28.52	104.9		28.52	622
	28.54	584.5		29.467	95.744		29.467	690.979		29.0414	288.246		28.54	96.4278		28.54	620
	28.56	640.5		29.488	92.1726		29.488	474.146		29.062	235.08		28.56	139.255		28.56	620
	28.58	724		29.509	91.1013		29.509	368.314		29.0825	178.916		28.58	170.833		28.58	600
	28.6	854		29.53	88.2299		29.53	306.481		29.1031	161.75		28.6	269.91		28.6	600
	28.62	1062.5		29.551	85.0585		29.551	247.649		29.1236	128.586		28.62	254.238		28.62	600
	28.64	1398.5		29.572	86.5871		29.572	207.816		29.1441	162.421		28.64	249.365		28.64	600
	28.66	1926		29.593	84.9158		29.593	157.983		29.1647	120.255		28.66	186.893		28.66	600
	28.68	2712.5		29.614	86.4444		29.614	125.151		29.1852	100.091		28.68	183.37		28.68	600
	28.7	3824		29.635	84.673		29.635	89.318		29.2058	102.925		28.7	128.998		28.7	600
	28.72	5328		29.656	84.4016		29.656	78.4853		29.2263	106.761		28.72	111.975		28.72	600
	28.74	7243		29.677	86.8303		29.677	49.6527		29.2468	103.596		28.74	103.953		28.74	600
	28.76	9254.5		29.698	85.0589		29.698	17.8201		29.2674	89.4306		28.76	47.7802		28.76	600
	28.78	10300		29.719	86.3875		29.719	32.9875		29.2879	110.266		28.78	39.3077		28.78	600
	28.8	9876		29.74	86.1161		29.74	16.1548		29.3085	89.1005		28.8	7.43522		28.8	600
	28.82	9018.5		29.761	86.2447		29.761	31.3222		29.329	67.9359		28.82	9.91362		28.82	600
	28.84	8196		29.782	83.0734		29.782	13.4895		29.3495	96.7712		28.84	21.7005		28.84	600
	28.86	6959		29.803	83.202		29.803	10.6569		29.3701	71.6058		28.86	20.1892		28.86	600
	28.88	5348.5		29.824	84.8306		29.824	34.8243		29.3906	60.4412		28.88	33.0778		28.88	600
	28.9	3901		29.845	83.5592		29.845	16.9916		29.4112	70.2757		28.9	19.5665		28.9	600
	28.92	2804		29.866	85.1879		29.866	30.159		29.4317	89.1111		28.92	26.4551		28.92	600
	28.94	2021.5		29.887	83.0165		29.887	27.3264		29.4522	53.9464		28.94	18.3438		28.94	600
	28.96	1482.5		29.908	85.9451		29.908	28.4937		29.4728	61.781		28.96	-1.76757		28.96	600
	28.98	1124		29.929	82.0737		29.929	-3.33891		29.4933	70.6163		28.98	30.9211		28.98	600
	29	894		29.95	83.5024		29.95	-2.17155		29.5139	51.4509		29	7.80973		29	600
	29.02	747.5		29.971	82.131		29.971	13.9958		29.5344	53.2863		29.02	8.4973		29.02	600
	29.04	654		29.992	82.2596		29.992	1.16318		29.555	25.1208		29.04	2.97838		29.04	600
	29.06	591		30.013	81.9882		30.013	17.3305		29.5755	86.9562		29.06	20.4595		29.06	600
	29.08	546		30.034	82.1168		30.034	-4.50209		29.596	54.7915		29.08	46.9405		29.08	600
	29.1	512.5		30.055	81.9455		30.055	24.6653		29.6166	77.6261		29.1	34.4216		29.1	600
	29.12	486		30.076	85.4741		30.076	-14.1674		29.6371	63.4614		29.12	47.9027		29.12	600
	29.14	464.5		30.097	82.3027		30.097	0		29.6577	86.296		29.14	14.3838		29.14	600
	29.16	446.5		30.118	82.5313		30.118	-13.4619		29.6782	99.1313		29.16	8.86486		29.16	600
	29.18	432		30.139	82.86		30.139	-11.9238		29.6987	74.9667		29.18	6.34595		29.18	600
	29.2	419		30.16	84.6886		30.16	-14.3857		29.7193	103.801		29.2	20.827		29.2	600
	29.22	407		30.181	84.1172		30.181	-12.8476		29.7398	84.6366		29.22	4.30811		29.22	600
	29.24	397.5		30.202	82.4458		30.202	-14.3095		29.7604	73.4711		29.24	-13.2108		29.24	600
	29.26	389.5		30.223	82.3745		30.223	21.2286		29.7809	59.3065		29.26	-30.7297		29.26	600
	29.28	382.5		30.244	82.2031		30.244	-10.2333		29.8014	56.1419		29.28	-32.2486		29.28	600
	29.3	375.5		30.265	81.7317		30.265	-7.69525		29.822	77.9764		29.3	30.2324		29.3	600
	29.32	370		30.286	83.5603		30.286	-4.15715		29.8425	64.8118		29.32	18.7135		29.32	600
	29.34	365		30.307	83.2889		30.307	14.3809		29.8631	62.6463		29.34	-6.80541		29.34	600
	29.36	360		30.328	84.1176		30.328	8.91903		29.8836	78.4817		29.36	10.6757		29.36	600
	29.38	356		30.349	84.0462		30.349	-7.54287		29.9041	47.317		29.38	-6.84324		29.38	600
	29.4	352		30.37	81.1748		30.37	-8.00478		29.9247	54.1516		29.4	-7.36216		29.4	600
	29.42	348		30.391	81.4034		30.391	-9.46668		29.9452	57.987		29.42	13.1189		29.42	600
	29.44	346		30.412	83.8321		30.412	-13.9286		29.9658	53.8215		29.44	30.6		29.44	600
	29.46	343.5		30.433	85.1607		30.433	4.6095		29.9863	56.6569		29.46	32.0811		29.46	600
	29.48	341.5		30.454	82.2893		30.454	2.1476		30.0069	59.4914		29.48	23.5622		29.48	600
	29.5	338.5		30.475	81.7179		30.475	10.6857		30.0274	39.3268		29.5	30.0432		29.5	600
	29.52	336.5		30.496	79.4466		30.496	10.2238		30.0479	50.1621		29.52	49.5243		29.52	600
	29.54	334.5		30.517	81.0752		30.517	-18.2381		30.0685	70.9967		29.54	22.0054		29.54	600
	29.56	333.5		30.538	82.0038		30.538	-15.7		30.089	46.832		29.56	-1.51351		29.56	600
	29.58	331.5		30.559	82.0324		30.559	8.83807		30.1096	52.6666		29.58	0.96757		29.58	600
	29.6	311		30.58	81.7611		30.58	22.3762		30.1301	14.5019		29.6	30.4487		29.6	600
	29.62	311		30.601	80.7897		30.601	-6.08574		30.1506	43.3373		29.62	14.9297		29.62	600
	29.64	310		30.622	80.8183		30.622	-11.5477		30.1712	54.1718		29.64	40.4108		29.64	600
	29.66	300		30.643	84.1469		30.643	-34.0096		30.1917	73.0072		29.66	-0.10811		29.66	600
	29.68	300		30.664	83.7755		30.664	-17.4715		30.2123	41.8418		29.68	23.373		29.68	600
	29.7	300		30.685	85.1042		30.685	-7.93337		30.2328	58.6771		29.7	55.8541		29.7	600
	29.72	300		30.706	83.1328		30.706	-7.39527		30.2533	81.5125		29.72	62.3351		29.72	600
	29.74	300		30.727	82.5614		30.727	-9.85718		30.2739	63.347		29.74	35.8162		29.74	600
	29.76	300		30.748	83.09		30.748	-19.3191		30.2944	78.1824		29.76	10.2973		29.76	600
	29.78	300		30.769	81.5187		30.769	-18.781		30.315	90.0169		29.78	-44.2216		29.78	600
	29.8	300		30.79	83.0473		30.79	14.7571		30.3355	17.8523		29.8	22.2595		29.8	600
	29.82	300		30.811	82.0759		30.811	11.2952		30.356	42.6876		29.82	3.74054		29.82	600
	29.84	300		30.832	80.1045		30.832	24.8333		30.3766	37.5222		29.84	15.2216		29.84	600
	29.86	300		30.853	81.1332		30.853	5.37139		30.3971	33.3576		29.86	40.7027		29.86	600
	29.88	300		30.874	81.0618		30.874	-0.09052		30.4177	23.1921		29.88	66.1838		29.88	600
	29.9	300		30.895	82.6904		30.895	5.44757		30.4382	86.0275		29.9	-21.3351		29.9	600
	29.92	300		30.916	82.319		30.916	-10.0143		30.4588	53.862		29.92	6.14595		29.92	600
	29.94	300		30.937	81.8477		30.937	5.52376		30.4793	63.6974		29.94	11.627		29.94	600
	29.96	300		30.958	78.9763		30.958	-3.93814		30.4998	34.5327		29.96	69.1081		29.96	600
	29.98	300		30.979	82.3049		30.979	-23.4001		30.5204	51.3673		29.98	0.58919		29.98	600
	30	300		31	82.4335		31	-12.862		30.5409	49.2026		30	-19.9297		30	600
	30.02	300		31.021	82.6621		31.021	-13.3239		30.5615	14.0372		30.02	6.55135		30.02	600
	30.04	300		31.042	83.3908		31.042	3.21423		30.582	43.8725		30.04	37.049		30.04	600
	30.06	300		31.063	83.5194		31.063	-0.24767		30.6025	33.7079		30.06	10.199		30.06	600
	30.08	300		31.084	82.548		31.084	-4.70958		30.6231	24.5425		30.08	29.349		30.08	600
	30.1	300		31.105	83.4766		31.105	-33.1715		30.6436	50.3778		30.1	-7.50097		30.1	600
	30.12	300		31.126	80.0053		31.126	0.36661		30.6642	27.2124		30.12	-21.351		30.12	600
	30.14	300		31.147	79.5339		31.147	1.9047		30.6847	34.0477		30.14	-24.2009		30.14	600
	30.16	300		31.168	83.5625		31.168	4.4428		30.7052	17.8831		30.16	13.9491		30.16	600
	30.18	300		31.189	81.0911		31.189	11.9809		30.7258	52.7176		30.18	19.0991		30.18	600
	30.2	300		31.21	84.0198		31.21	13.519		30.7463	20.553		30.2	34.2491		30.2	600
	30.22	300		31.231	82.1484		31.231	4.05708		30.7669	14.3875		30.22	15.3992		30.22	600
	30.24	300		31.252	84.177		31.252	13.5952		30.7874	-7.7771		30.24	-7.45083		30.24	600
	30.26	300		31.273	81.2056		31.273	-20.8667		30.8079	8.05826		30.26	-3.30081		30.26	600
	30.28	300		31.294	81.7343		31.294	-25.3286		30.8285	14.8928		30.28	-3.15079		30.28	600
	30.3	300		31.315	84.0629		31.315	15.2095		30.849	-10.2718		30.3	40.9992		30.3	600
	30.32	300		31.336	82.4915		31.336	-9.25245		30.8696	29.5627		30.32	34.1493		30.32	600
	30.34	300		31.357	82.0201		31.357	20.2856		30.8901	10.3981		30.34	50.2993		30.34	600
	30.36	300		31.378	81.3487		31.378	1.82374		30.9107	9.23263		30.36	28.4493		30.36	600
	30.38	300		31.399	83.0774		31.399	22.3618		30.9312	39.068		30.38	39.5993		30.38	600
	30.4	300		31.42	81.706		31.42	-7.10008		30.9517	-12.0967		30.4	30.7493		30.4	600
	30.42	300		31.441	81.7325		31.441	-1.56198		30.9723	23.7379		30.42	-1.10066		30.42	600
	30.44	300		31.462	81.447		31.462	21.9761		30.9928	24.5733		30.44	-9.95064		30.44	600
	30.46	300		31.483	82.3615		31.483	6.51421		31.0134	24.4078		30.46	53.1994		30.46	600
	30.48	300		31.504	80.6759		31.504	2.0523		31.0339	48.2432		30.48	-0.6506		30.48	600
	30.5	300		31.525	81.5904		31.525	-4.40961		31.0544	-3.92148		30.5	1.49942		30.5	600
	30.52	300		31.546	80.6049		31.546	13.1285		31.075	18.9131		30.52	-25.3506		30.52	600
	30.54	300		31.567	80.7193		31.567	-0.33342		31.0955	2.74843		30.54	29.7995		30.54	600
	30.56	300		31.588	83.0338		31.588	0.18386		31.1161	13.583		30.56	6.94948		30.56	600
	30.58	300		31.609	79.6483		31.609	-2.41961		31.1366	-5.58166		30.58	24.0995		30.58	600
	30.6	300		31.63	81.0627		31.63	6.97692		31.1571	-18.7463		30.6	-23.7505		30.6	600
	30.62	300		31.651	81.5772		31.651	-9.62656		31.1777	0.08825		30.62	9.39954		30.62	600
	30.64	300		31.672	83.6917		31.672	-0.23003		31.1982	-1.07639		30.64	-0.45044		30.64	600
	30.66	300		31.693	82.0061		31.693	-9.8335		31.2188	-17.6822		30.66	-35.3004		30.66	600
	30.68	300		31.714	83.4206		31.714	-8.43698		31.2393	6.25499		30.68	-6.15041		30.68	600
	30.7	300		31.735	85.0351		31.735	14.9596		31.2598	-1.80778		30.7	-41.0004		30.7	600
	30.72	300		31.756	81.2495		31.756	-18.6439		31.2804	3.13402		30.72	43.1496		30.72	600
	30.74	300		31.777	79.864		31.777	-4.2474		31.3009	32.0712		30.74	-3.70035		30.74	600
	30.76	300		31.798	79.3785		31.798	1.14913		31.3215	17.013		30.76	27.4497		30.76	600
	30.78	300		31.819	80.3929		31.819	22.5457		31.342	3.95028		30.78	60.5997		30.78	600
	30.8	300		31.84	81.3074		31.84	5.94219		31.3626	37.8921		30.8	5.74971		30.8	600
	30.82	300		31.861	81.0219		31.861	20.3387		31.3831	-16.1707		30.82	37.8997		30.82	600
	30.84	300		31.882	79.7363		31.882	36.7352		31.4036	-6.23345		30.84	4.04975		30.84	600
	30.86	300		31.903	81.1508		31.903	-0.86823		31.4242	-4.29165		30.86	-4.80023		30.86	600
	30.88	300		31.924	81.6653		31.924	-14.4717		31.4447	10.6456		30.88	6.34979		30.88	600
	30.9	300		31.945	81.8797		31.945	-19.0752		31.4653	18.5874		30.9	13.4998		30.9	600
	30.92	300		31.966	80.7942		31.966	-8.67865		31.4858	-20.4754		30.92	6.64983		30.92	600
	30.94	300		31.987	82.0087		31.987	0.71787		31.5063	37.4618		30.94	22.7998		30.94	600
	30.96	300		32.008	79.7231		32.008	-1.8856		31.5269	32.4036		30.96	6.94986		30.96	600
	30.98	300		32.029	81.8376		32.029	-14.4891		31.5474	4.34087		30.98	19.0999		30.98	600
	31	300		32.05	79.0521		32.05	-0.09255		31.568	15.2827		31	-14.7501		31	600
	31.02	300		32.071	82.6665		32.071	5.30398		31.5885	1.21991		31.02	19.3999		31.02	600
	31.04	300		32.092	79.981		32.092	7.70051		31.609	-14.8429		31.04	-25.4501		31.04	600
	31.06	300		32.113	82.1955		32.113	-2.90297		31.6296	-31.9011		31.06	27.7		31.06	600
	31.08	300		32.134	80.8099		32.134	9.49356		31.6501	11.0362		31.08	53.85		31.08	600
	31.1	300		32.155	80.8244		32.155	-13.1099		31.6707	-17.022		31.1	0		31.1	600
	31.12	300		32.176	80.3389		32.176	8.28661		31.6912	10.9152		31.12	18.5228		31.12	600
	31.14	300		32.197	81.7533		32.197	-19.3169		31.7117	16.8524		31.14	31.0456		31.14	600
	31.16	300		32.218	82.2678		32.218	17.0797		31.7323	-3.20577		31.16	46.5684		31.16	600
	31.18	300		32.239	82.8823		32.239	-9.52381		31.7528	5.73146		31.18	0.09117		31.18	600
	31.2	300		32.26	81.1967		32.26	12.8727		31.7734	13.6733		31.2	32.614		31.2	600
	31.22	300		32.281	79.4112		32.281	-0.73075		31.7939	-6.3895		31.22	-14.8633		31.22	600
	31.24	300		32.302	80.9257		32.302	-0.33423		31.8145	35.5523		31.24	-3.34045		31.24	600
	31.26	300		32.323	80.6401		32.323	-4.9377		31.835	-19.5105		31.26	12.1823		31.26	600
	31.28	300		32.344	79.8546		32.344	9.45883		31.8555	-15.5732		31.28	24.7051		31.28	600
	31.3	300		32.365	79.5691		32.365	14.8553		31.8761	8.36856		31.3	21.2279		31.3	600
	31.32	300		32.386	78.2835		32.386	21.2519		31.8966	-13.6942		31.32	-17.2493		31.32	600
	31.34	300		32.407	82.198		32.407	4.64841		31.9172	-20.7524		31.34	-36.7265		31.34	600
	31.36	300		32.428	80.8125		32.428	-12.9551		31.9377	1.18482		31.36	7.7963		31.36	600
	31.38	300		32.449	80.5269		32.449	2.44146		31.9582	20.1221		31.38	19.3191		31.38	612
	31.4	300		32.47	80.2414		32.47	-0.16201		31.9788	49.0639		31.4	19.8419		31.4	612
	31.42	300		32.491	80.8559		32.491	-7.76548		31.9993	-22.9989		31.42	13.3647		31.42	614
	31.44	300		32.512	81.9703		32.512	-10.369		32.0199	2.94289		31.44	-4.11253		31.44	614
	31.46	300		32.533	83.9848		32.533	-22.9724		32.0404	-9.11988		31.46	46.4103		31.46	620
	31.48	300		32.554	81.9993		32.554	16.4241		32.0609	6.81735		31.48	43.9331		31.48	622
	31.5	300		32.575	79.7137		32.575	2.82062		32.0815	-5.24085		31.5	5.45585		31.5	622
	31.52	300		32.596	80.3282		32.596	0.21715		32.102	-19.3036		31.52	-0.02136		31.52	626
	31.54	300		32.617	82.4427		32.617	-2.38632		32.1226	5.63818		31.54	1.50143		31.54	626
	31.56	300		32.638	80.4571		32.638	4.0102		32.1431	-0.42459		31.56	44.0242		31.56	628
	31.58	300		32.659	79.9716		32.659	15.4067		32.1636	9.51264		31.58	18.547		31.58	630
	31.6	300		32.68	80.1861		32.68	35.8033		32.1842	1.45445		31.6	0.06981		31.6	632
	31.62	300		32.701	80.2005		32.701	16.1998		32.2047	19.3917		31.62	45.5926		31.62	634
	31.64	300		32.722	81.315		32.722	-6.40369		32.2253	23.3335		31.64	68.1154		31.64	636
	31.66	300		32.743	82.0295		32.743	-0.00716		32.2458	12.2707		31.66	35.6382		31.66	638
	31.68	300		32.764	80.9439		32.764	21.3894		32.2664	-0.78749		31.68	5.66012		31.68	643
	31.7	300		32.785	81.4584		32.785	1.78589		32.2869	-35.8503		31.7	25.6821		31.7	645
	31.72	300		32.806	82.9729		32.806	-2.81758		32.3074	24.087		31.72	20.704		31.72	649
	31.74	300		32.827	80.1873		32.827	-0.42106		32.328	20.0288		31.74	-25.2741		31.74	653
	31.76	300		32.848	81.5018		32.848	-0.02453		32.3485	-8.034		31.76	24.7479		31.76	659
	31.78	300		32.869	82.1163		32.869	11.372		32.3691	-9.0922		31.78	-6.23019		31.78	663
	31.8	300		32.89	80.8307		32.89	18.7685		32.3896	24.845		31.8	35.7918		31.8	671
	31.82	300		32.911	78.3452		32.911	8.16505		32.4101	-24.2177		31.82	-4.18632		31.82	679
	31.84	300		32.932	79.7597		32.932	13.5616		32.4307	-5.27593		31.84	41.8356		31.84	689
	31.86	300		32.953	80.7741		32.953	28.9581		32.4512	1.6613		31.86	71.8576		31.86	699
	31.88	300		32.974	79.1886		32.974	1.35463		32.4718	-2.3969		31.88	54.8795		31.88	711
	31.9	300		32.995	81.6031		32.995	14.7512		32.4923	7.54033		31.9	21.9014		31.9	729
	31.92	300		33.016	78.8175		33.016	21.1477		32.5128	-11.5224		31.92	52.9234		31.92	748
	31.94	300		33.037	79.632		33.037	8.54421		32.5334	15.4194		31.94	128.945		31.94	774
	31.96	300		33.058	79.1465		33.058	-16.0593		32.5539	-17.6434		31.96	164.967		31.96	808
	31.98	300		33.079	82.4609		33.079	-1.66273		32.5745	-4.70161		31.98	143.989		31.98	863
	32	300		33.1	81.9754		33.1	8.73379		32.595	-9.76438		32	214.011		32	944
	32.02	300		33.121	81.7899		33.121	-6.86968		32.6155	5.17286		32.02	278.033		32.02	1078
	32.04	300		33.142	80.8043		33.142	17.5268		32.6361	-22.8853		32.04	373.055		32.04	1292
	32.06	300		33.163	78.9188		33.163	-10.0766		32.6566	-21.9481		32.06	496.077		32.06	1624
	32.08	300		33.184	80.9333		33.184	-1.6801		32.6772	-10.0063		32.08	653.099		32.08	2114
	32.1	300		33.205	80.3477		33.205	-6.28357		32.6977	5.93092		32.1	621.121		32.1	2802
	32.12	300		33.226	80.8622		33.226	27.113		32.7183	-24.1273		32.12	619.143		32.12	3724
	32.14	300		33.247	81.5767		33.247	22.5095		32.7388	-27.3954		32.14	583.165		32.14	4876
	32.16	300		33.268	81.4911		33.268	20.906		32.7593	-18.7252		32.16	537.187		32.16	6017
	32.18	300		33.289	79.7056		33.289	11.3025		32.7799	26.9483		32.18	457.209		32.18	6470
	32.2	300		33.31	80.7201		33.31	-7.30094		32.8004	20.6185		32.2	305.23		32.2	6086
	32.22	300		33.331	80.1345		33.331	13.0956		32.821	24.292		32.22	189.252		32.22	5555
	32.24	300		33.352	80.249		33.352	7.49211		32.8415	-1.03776		32.24	155.274		32.24	5151
	32.26	300		33.373	80.6635		33.373	12.8886		32.862	24.6325		32.26	135.296		32.26	4602
	32.28	300		33.394	79.9779		33.394	20.2852		32.8826	16.3059		32.28	38.3182		32.28	3744
	32.3	300		33.415	81.4924		33.415	19.6817		32.9031	6.97616		32.3	31.3402		32.3	2880
	32.32	300		33.436	80.6069		33.436	2.07822		32.9237	-13.3504		32.32	36.3621		32.32	2203
	32.34	300		33.457	79.8213		33.457	12.4662		32.9442	-0.68014		32.34	35.3841		32.34	1711
	32.36	300		33.478	79.9358		33.478	6.72753		32.9647	-32.0099		32.36	-5.59401		32.36	1367
	32.38	300		33.499	82.8503		33.499	7.9889		32.9853	-31.3364		32.38	-20.5721		32.38	1134
	32.4	300		33.52	80.5647		33.52	12.2503		33.0058	-8.66622		32.4	32.4499		32.4	982
	32.42	300		33.541	79.8792		33.541	5.51163		33.0264	-4.99274		32.42	37.4718		32.42	885
	32.44	300		33.562	79.8937		33.562	20.773		33.0469	4.67748		32.44	41.4937		32.44	821
	32.46	300		33.583	80.7081		33.583	12.0344		33.0674	25.3477		32.46	48.5157		32.46	780
	32.48	300		33.604	80.6226		33.604	4.29574		33.088	9.02118		32.48	52.5376		32.48	750
	32.5	300		33.625	78.6371		33.625	5.55711		33.1085	10.6914		32.5	24.5596		32.5	730
	32.52	300		33.646	80.3515		33.646	34.8185		33.1291	-17.6351		32.52	8.58149		32.52	713
	32.54	300		33.667	80.166		33.667	12.0798		33.1496	11.0351		32.54	10.6034		32.54	701
	32.56	300		33.688	80.7805		33.688	5.34121		33.1702	17.7086		32.56	8.62536		32.56	689
	32.58	300		33.709	79.1949		33.709	5.60258		33.1907	-18.6212		32.58	-6.3527		32.58	681
	32.6	300		33.73	79.7094		33.73	13.864		33.2112	3.04901		32.6	23.6692		32.6	673
	32.62	300		33.751	79.8239		33.751	13.1253		33.2318	3.7225		32.62	24.6912		32.62	665
	32.64	300		33.772	78.9383		33.772	-6.61331		33.2523	-6.60729		32.64	-5.28689		32.64	659
	32.66	300		33.793	81.6528		33.793	10.648		33.2729	-5.9338		32.66	-6.26495		32.66	653
	32.68	300		33.814	79.9673		33.814	8.90942		33.2934	13.7364		32.68	-11.243		32.68	649
	32.7	300		33.835	79.2817		33.835	15.1708		33.3139	-36.5934		32.7	-18.2211		32.7	647
	32.72	300		33.856	77.6962		33.856	-0.56784		33.3345	-32.9199		32.72	-20.1991		32.72	643
	32.74	300		33.877	79.1107		33.877	4.69353		33.355	-0.24967		32.74	-17.1772		32.74	640
	32.76	300		33.898	79.2251		33.898	5.9549		33.3756	28.4238		32.76	-7.15526		32.76	636
	32.78	300		33.919	79.0396		33.919	-2.78374		33.3961	-0.90597		32.78	-18.1333		32.78	634
	32.8	300		33.94	78.9541		33.94	24.4776		33.4166	8.76425		32.8	-29.1114		32.8	632
	32.82	300		33.961	79.1685		33.961	7.739		33.4372	23.4377		32.82	-1.08945		32.82	630
	32.84	300		33.982	79.683		33.982	1.00037		33.4577	-11.892		32.84	-2.06751		32.84	630
	32.86	300		34.003	80.3975		34.003	-14.7383		33.4783	-26.2186		32.86	47.9544		32.86	626
	32.88	300		34.024	79.4119		34.024	-0.47689		33.4988	23.4517		32.88	11.9764		32.88	626
	32.9	300		34.045	80.3264		34.045	0.78447		33.5193	-35.8781		32.9	22.9983		32.9	624
	32.92	300		34.066	80.5409		34.066	-0.95416		33.5399	-6.20465		32.92	-40.9798		32.92	622
	32.94	300		34.087	80.9553		34.087	-1.69279		33.5604	-13.5344		32.94	-28.9578		32.94	620
	32.96	300		34.108	78.4698		34.108	0.56858		33.581	-9.86095		32.96	24.0641		32.96	620
	32.98	300		34.129	80.3843		34.129	5.82995		33.6015	-1.19073		32.98	-23.9139		32.98	620
	33	300		34.15	81.3987		34.15	13.0913		33.6221	4.48276		33	33.108		33	606
	33.02	300		34.171	81.0132		34.171	3.35268		33.6426	14.153		33.02	4.12992		33.02	606
	33.04	300		34.192	81.7277		34.192	12.6141		33.6631	-20.1768		33.04	0.15186		33.04	606
	33.06	300		34.213	81.3421		34.213	14.8754		33.6837	-5.50333		33.06	13.1738		33.06	606
	33.08	300		34.234	79.1566		34.234	19.1368		33.7042	-3.83311		33.08	-2.80427		33.08	600
	33.1	300		34.255	79.4711		34.255	-5.60184		33.7248	1.84037		33.1	13.2177		33.1	600
	33.12	300		34.276	80.6855		34.276	13.6595		33.7453	-7.48941		33.12	36.2396		33.12	600
	33.14	300		34.297	80		34.297	23.9209		33.7658	-24.8192		33.14	-12.7385		33.14	600
	33.16	300		34.318	81.1145		34.318	20.1823		33.7864	-27.1457		33.16	-0.71652		33.16	600
	33.18	300		34.339	81.4289		34.339	27.4436		33.8069	-9.47549		33.18	-45.6946		33.18	600
	33.2	300		34.36	80.2433		34.36	23.705		33.8275	8.19799		33.2	39.3274		33.2	600
	33.22	300		34.381	79.5578		34.381	1.96637		33.848	2.86821		33.22	-30.6507		33.22	600
	33.24	300		34.402	79.5722		34.402	5.22774		33.8685	-2.46158		33.24	-33.6288		33.24	600
	33.26	300		34.423	80.9867		34.423	17.4891		33.8891	23.2119		33.26	15.3932		33.26	600
	33.28	300		34.444	82.1011		34.444	10.7505		33.9096	-8.11787		33.28	19.4151		33.28	600
	33.3	300		34.465	81.0156		34.465	22.0116		33.9302	-5.44439		33.3	-11.563		33.3	600
	33.32	300		34.486	78.63		34.486	25.2728		33.9507	11.2258		33.32	26.459		33.32	600
	33.34	300		34.507	79.3445		34.507	13.5339		33.9712	-6.10396		33.34	-28.5191		33.34	600
	33.36	300		34.528	81.9589		34.528	6.7951		33.9918	12.5695		33.36	-0.49714		33.36	600
	33.38	300		34.549	78.8734		34.549	7.05626		34.0123	-13.7603		33.38	-12.4752		33.38	600
	33.4	300		34.57	80.9878		34.57	21.3174		34.0329	6.91323		33.4	-25.4533		33.4	600
	33.42	300		34.591	81.9022		34.591	32.5786		34.0534	-12.4166		33.42	-16.4313		33.42	600
	33.44	300		34.612	79.7167		34.612	21.8397		34.074	-20.7431		33.44	-13.4094		33.44	600
	33.46	300		34.633	81.6311		34.633	-1.89911		34.0945	17.9272		33.46	-3.38746		33.46	600
	33.48	300		34.654	80.7456		34.654	5.36204		34.115	-12.4026		33.48	-32.3655		33.48	600
	33.5	300		34.675	78.86		34.675	31.6232		34.1356	8.27085		33.5	-9.34358		33.5	600
	33.52	300		34.696	78.8745		34.696	0.88436		34.1561	14.9411		33.52	-24.3217		33.52	600
	33.54	300		34.717	79.7889		34.717	22.1455		34.1767	24.6146		33.54	-9.29971		33.54	600
	33.56	300		34.738	81.5034		34.738	31.4067		34.1972	-1.71524		33.56	29.7222		33.56	600
	33.58	300		34.759	81.4178		34.759	9.66783		34.2177	-17.045		33.58	-37.2558		33.58	600
	33.6	300		34.78	80.7322		34.78	28.929		34.2383	9.62846		33.6	-13.2339		33.6	600
	33.62	300		34.801	79.7467		34.801	20.1901		34.2588	-3.70132		33.62	-42.212		33.62	600
	33.64	300		34.822	78.5611		34.822	1.4513		34.2794	-7.02783		33.64	-10.19		33.64	600
	33.66	300		34.843	78.5756		34.843	1.71246		34.2999	1.64238		33.66	-19.1681		33.66	600
	33.68	300		34.864	80.59		34.864	10.9736		34.3204	-16.6874		33.68	-53.1461		33.68	600
	33.7	300		34.885	79.1045		34.885	28.2348		34.341	18.9861		33.7	-61.1242		33.7	600
	33.72	300		34.906	79.6189		34.906	27.4959		34.3615	21.6563		33.72	-8.10227		33.72	600
	33.74	300		34.927	82.0334		34.927	20.7571		34.3821	7.32978		33.74	-40.0803		33.74	600
	33.76	300		34.948	79.8478		34.948	11.0182		34.4026	0		33.76	-53.0584		33.76	600
	33.78	300		34.969	78.4623		34.969	-0.7206		34.4231	26.3821		33.78	-42.0365		33.78	600
	33.8	300		34.99	80.4767		34.99	-0.45944		34.4437	0.76617		33.8	-1.01452		33.8	600
	33.82	300		35.011	81.7912		35.011	19.8017		34.4642	-4.85167		33.82	-12.9926		33.82	600
	33.84	300		35.032	79.0056		35.032	5.06287		34.4848	21.5324		33.84	-31.9706		33.84	600
	33.86	300		35.053	80.32		35.053	10.324		34.5053	17.9145		33.86	-32.9487		33.86	600
	33.88	300		35.074	79.0345		35.074	34.5852		34.5259	-4.70148		33.88	-36.9268		33.88	600
	33.9	300		35.095	80.6489		35.095	12.8463		34.5464	4.68067		33.9	-29.9048		33.9	600
	33.92	300		35.116	79.2634		35.116	-0.8925		34.5669	-17.9372		33.92	10.1171		33.92	600
	33.94	300		35.137	78.9778		35.137	19.3687		34.5875	-4.55316		33.94	17.139		33.94	600
	33.96	300		35.158	78.4923		35.158	32.6298		34.608	-18.171		33.96	-1.83903		33.96	600
	33.98	300		35.179	78.8067		35.179	4.89097		34.6286	-7.78698		33.98	18.1829		33.98	600
	34	300		35.2	78.4212		35.2	18.1521		34.6491	1.59517		34	-30.7951		34	600
	34.02	300		35.221	79.7356		35.221	5.41328		34.6696	-7.02267		34.02	-2.77321		34.02	600
	34.04	300		35.242	79.05		35.242	21.6744		34.6902	-15.6387		34.04	-7.75128		34.04	600
	34.06	300		35.263	79.8645		35.263	7.9356		34.7107	20.7435		34.06	-33.7293		34.06	600
	34.08	300		35.284	78.5789		35.284	5.19675		34.7313	-4.87248		34.08	-35.7074		34.08	600
	34.1	300		35.305	80.2934		35.305	0.45791		34.7518	-9.49033		34.1	-67.6855		34.1	600
	34.12	300		35.326	81.4078		35.326	3.71907		34.7723	-2.10817		34.12	23.3365		34.12	600
	34.14	300		35.347	79.8223		35.347	-0.01977		34.7929	-10.7242		34.14	-18.6416		34.14	600
	34.16	300		35.368	80.1367		35.368	13.2414		34.8134	28.658		34.16	-62.6197		34.16	600
	34.18	300		35.389	81.3512		35.389	6.50254		34.834	-13.958		34.18	-16.5977		34.18	600
	34.2	300		35.41	80.6656		35.41	14.7637		34.8545	-10.5758		34.2	-39.5758		34.2	600
	34.22	300		35.431	77.9801		35.431	2.02485		34.875	-3.19368		34.22	-25.5538		34.22	604
	34.24	300		35.452	77.3601		35.452	19.286		34.8956	-23.8097		34.24	-16.5319		34.24	604
	34.26	300		35.473	78.9746		35.473	30.5472		34.9161	-8.4275		34.26	-24.51		34.26	604
	34.28	300		35.494	79.189		35.494	14.8083		34.9367	3.95652		34.28	-47.488		34.28	604
	34.3	300		35.515	80.5035		35.515	18.0695		34.9572	-4.66133		34.3	-16.4661		34.3	604
	34.32	300		35.536	79.1179		35.536	30.3306		34.9778	-18.2773		34.32	-17.4442		34.32	606
	34.34	300		35.557	77.5323		35.557	23.5918		34.9983	4.10484		34.34	-34.4222		34.34	606
	34.36	300		35.578	78.0468		35.578	-3.14705		35.0188	24.487		34.36	-19.4003		34.36	606
	34.38	300		35.599	81.5612		35.599	-9.22975		35.0394	13.871		34.38	-23.3783		34.38	606
	34.4	300		35.62	80.2757		35.62	7.0314		35.0599	-2.74683		34.4	-31.3564		34.4	608
	34.42	300		35.641	79.2901		35.641	9.29256		35.0805	9.63719		34.42	-45.3345		34.42	608
	34.44	300		35.662	79.6046		35.662	22.5537		35.101	11.0193		34.44	-15.3125		34.44	608
	34.46	300		35.683	80.019		35.683	8.81487		35.1215	-0.5985		34.46	8.70941		34.46	608
	34.48	300		35.704	78.1335		35.704	-6.92397		35.1421	23.7855		34.48	-26.2687		34.48	608
	34.5	300		35.725	78.3479		35.725	-1.66281		35.1626	-0.83233		34.5	-14.2467		34.5	610
	34.52	300		35.746	78.1624		35.746	33.5984		35.1832	-8.44831		34.52	-54.2248		34.52	610
	34.54	300		35.767	80.5768		35.767	20.8595		35.2037	-10.0662		34.54	-44.2028		34.54	612
	34.56	300		35.788	79.1912		35.788	11.1207		35.2242	3.316		34.56	18.8191		34.56	614
	34.58	300		35.809	81.4057		35.809	14.3818		35.2448	-18.3		34.58	-9.15897		34.58	614
	34.6	300		35.83	80.2201		35.83	18.643		35.2653	-3.91783		34.6	-15.137		34.6	616
	34.62	300		35.851	80.6346		35.851	-0.09587		35.2859	-3.53381		34.62	-17.1151		34.62	616
	34.64	300		35.872	78.849		35.872	2.16529		35.3064	21.8483		34.64	37.9068		34.64	618
	34.66	300		35.893	78.4635		35.893	0.42645		35.3269	5.2305		34.66	-24.0712		34.66	620
	34.68	300		35.914	79.4779		35.914	24.6876		35.3475	19.6145		34.68	-14.0493		34.68	622
	34.7	300		35.935	78.2924		35.935	10.9488		35.368	16.9967		34.7	2.97265		34.7	626
	34.72	300		35.956	79.2068		35.956	33.2099		35.3886	-28.6193		34.72	-18.0054		34.72	628
	34.74	300		35.977	79.1213		35.977	21.4711		35.4091	-3.23716		34.74	-9.98347		34.74	632
	34.76	300		35.998	79.4357		35.998	25.7322		35.4297	-17.8531		34.76	8.03847		34.76	636
	34.78	300		36.019	80.0502		36.019	7.99339		35.4502	-11.471		34.78	23.0604		34.78	642
	34.8	300		36.04	78.7646		36.04	4.25454		35.4707	19.9112		34.8	-28.9177		34.8	649
	34.82	300		36.061	79.679		36.061	14.5157		35.4913	29.2952		34.82	-22.8957		34.82	661
	34.84	300		36.082	78.4935		36.082	2.77686		35.5118	29.6773		34.84	-15.8738		34.84	679
	34.86	300		36.103	78.4079		36.103	12.038		35.5324	-9.93864		34.86	25.1482		34.86	707
	34.88	300		36.124	80.0224		36.124	11.2992		35.5529	-27.5565		34.88	19.1701		34.88	750
	34.9	300		36.145	79.9368		36.145	14.5603		35.5734	0.82567		34.9	20.192		34.9	819
	34.92	300		36.166	78.3513		36.166	20.8215		35.594	-31.7903		34.92	25.214		34.92	926
	34.94	300		36.187	79.1657		36.187	8.08264		35.6145	2.59184		34.94	53.2359		34.94	1078
	34.96	300		36.208	77.5802		36.208	17.3438		35.6351	-2.02414		34.96	47.2578		34.96	1290
	34.98	300		36.229	78.9946		36.229	5.60496		35.6556	6.35801		34.98	93.2798		34.98	1561
	35	300		36.25	77.7091		36.25	4.86612		35.6761	12.7402		35	87.3017		35	1875
	35.02	300		36.271	80.6235		36.271	21.1273		35.6967	-22.8758		35.02	125.324		35.02	2107
	35.04	300		36.292	78.6379		36.292	20.3884		35.7172	14.5063		35.04	158.346		35.04	2095
	35.06	300		36.313	78.6524		36.313	4.64959		35.7378	-6.10964		35.06	193.368		35.06	1940
	35.08	300		36.334	79.4668		36.334	12.9107		35.7583	15.2725		35.08	189.389		35.08	1814
	35.1	300		36.355	77.7813		36.355	-2.8281		35.7788	-11.3453		35.1	130.411		35.1	1729
	35.12	300		36.376	79.5957		36.376	11.4331		35.7994	8.03868		35.12	114.433		35.12	1592
	35.14	300		36.397	78.2102		36.397	-1.30579		35.8199	-14.5792		35.14	111.455		35.14	1377
	35.16	300		36.418	77.1246		36.418	27.9554		35.8405	-32.1951		35.16	58.4772		35.16	1163
	35.18	300		36.439	78.8391		36.439	8.21653		35.861	13.187		35.18	59.4992		35.18	997
	35.2	300		36.46	80.3535		36.46	8.47769		35.8816	-7.42897		35.2	34.5211		35.2	877
	35.22	300		36.481	79.468		36.481	16.7388		35.9021	-10.0468		35.22	18.543		35.22	792
	35.24	300		36.502	77.5824		36.502	0		35.9226	-1.66466		35.24	19.565		35.24	732
	35.26	300		36.523	78.3968		36.523	18.1594		35.9432	7.71936		35.26	-20.4131		35.26	697
	35.28	300		36.544	79.7113		36.544	4.31886		35.9637	-1.89849		35.28	-24.3912		35.28	671
	35.3	300		36.565	81.0257		36.565	-6.52171		35.9843	9.48553		35.3	-19.3692		35.3	657
	35.32	300		36.586	79.3402		36.586	10.6377		36.0048	14.8677		35.32	-0.34729		35.32	645
	35.34	300		36.607	79.2546		36.607	25.7971		36.0253	-10.7502		35.34	-21.3254		35.34	640
	35.36	300		36.628	78.6691		36.628	16.9566		36.0459	-20.3661		35.36	-6.30342		35.36	634
	35.38	300		36.649	79.0835		36.649	-1.88398		36.0664	17.016		35.38	-2.28148		35.38	630
	35.4	300		36.67	78.198		36.67	6.27545		36.087	10.4		35.4	-53.2595		35.4	626
	35.42	300		36.691	79.8124		36.691	19.4349		36.1075	25.7822		35.42	-39.2376		35.42	622
	35.44	300		36.712	78.8268		36.712	32.5943		36.128	12.1643		35.44	-30.2157		35.44	622
	35.46	300		36.733	79.1413		36.733	15.7537		36.1486	-3.45164		35.46	-34.1937		35.46	618
	35.48	300		36.754	77.5557		36.754	14.9132		36.1691	-31.0695		35.48	-34.1718		35.48	618
	35.5	300		36.775	79.7702		36.775	9.0726		36.1897	-11.6855		35.5	-6.14985		35.5	614
	35.52	300		36.796	78.0846		36.796	13.232		36.2102	-10.3033		35.52	-16.1279		35.52	614
	35.54	300		36.817	77.0991		36.817	4.39146		36.2308	-11.9193		35.54	2.89402		35.54	614
	35.56	300		36.838	78.8135		36.838	20.5509		36.2513	-19.5372		35.56	12.916		35.56	614
	35.58	300		36.859	78.028		36.859	10.7103		36.2718	-10.155		35.58	7.93789		35.58	610
	35.6	300		36.88	78.7424		36.88	13.8697		36.2924	-8.77097		35.6	13.9598		35.6	610
	35.62	300		36.901	77.5569		36.901	-1.97082		36.3129	1.61118		35.62	8.98177		35.62	610
	35.64	300		36.922	81.1713		36.922	20.1886		36.3335	5.9952		35.64	-11.9963		35.64	610
	35.66	300		36.943	79.7857		36.943	3.34805		36.354	4.37735		35.66	-15.9744		35.66	608
	35.68	300		36.964	80.9002		36.964	-6.49252		36.3745	-24.2405		35.68	-16.9524		35.68	608
	35.7	300		36.985	78.9146		36.985	10.6669		36.3951	9.14353		35.7	-26.9305		35.7	606
	35.72	300		37.006	79.3291		37.006	2.82634		36.4156	-2.47432		35.72	-27.9085		35.72	606
	35.74	300		37.027	79.1435		37.027	9.98577		36.4362	8.9097		35.74	-27.8866		35.74	606
	35.76	300		37.048	80.258		37.048	-1.8548		36.4567	3.29185		35.76	-40.8647		35.76	606
	35.78	300		37.069	79.5724		37.069	34.3046		36.4772	9.67401		35.78	-18.8427		35.78	606
	35.8	300		37.09	78.7869		37.09	20.4641		36.4978	-5.94197		35.8	-5.82079		35.8	606
	35.82	300		37.111	80.8013		37.111	31.6235		36.5183	-8.55982		35.82	-0.79886		35.82	606
	35.84	300		37.132	79.2158		37.132	11.7829		36.5389	-11.1758		35.84	3.22308		35.84	602
	35.86	300		37.153	79.9302		37.153	15.9423		36.5594	-2.79365		35.86	14.245		35.86	602
	35.88	300		37.174	75.6446		37.174	14.1018		36.5799	-4.41149		35.88	12.2669		35.88	602
	35.9	300		37.195	78.4591		37.195	25.2612		36.6005	-12.0275		35.9	-6.71111		35.9	602
	35.92	300		37.216	78.8735		37.216	18.4206		36.621	-1.64532		35.92	0.31083		35.92	602
	35.94	300		37.237	78.588		37.237	10.5801		36.6416	-6.2613		35.94	-17.6672		35.94	600
	35.96	300		37.258	79.6024		37.258	30.7395		36.6621	-20.8791		35.96	-3.6453		35.96	600
	35.98	300		37.279	77.2169		37.279	14.8989		36.6827	-7.49513		35.98	-30.6234		35.98	600
	36	300		37.3	78.3313		37.3	22.0584		36.7032	7.88702		36	2.39858		36	600
	36.02	300		37.321	77.5458		37.321	-20.7822		36.7237	3.26918		36.02	14.4205		36.02	600
	36.04	300		37.342	78.1602		37.342	7.37723		36.7443	-4.3468		36.04	5.44245		36.04	600
	36.06	300		37.363	78.4747		37.363	11.5367		36.7648	4.03535		36.06	32.4644		36.06	600
	36.08	300		37.384	79.4891		37.384	8.69609		36.7854	-18.5806		36.08	-9.51367		36.08	600
	36.1	300		37.405	79.4035		37.405	18.8555		36.8059	-6.19848		36.1	-44.4917		36.1	600
	36.12	300		37.426	78.218		37.426	-4.98505		36.8264	-0.81632		36.12	-6.4698		36.12	600
	36.14	300		37.447	78.6324		37.447	6.17439		36.847	-9.4323		36.14	31.5521		36.14	600
	36.16	300		37.468	78.6469		37.468	-1.66618		36.8675	6.94985		36.16	-34.4259		36.16	600
	36.18	300		37.489	79.1613		37.489	4.49325		36.8881	14.3339		36.18	10.596		36.18	600
	36.2	300		37.51	80.7758		37.51	7.65268		36.9086	-2.28398		36.2	-16.382		36.2	600
	36.22	300		37.531	81.1902		37.531	17.8121		36.9291	3.09818		36.22	5.63989		36.22	600
	36.24	300		37.552	79.7047		37.552	16.9715		36.9497	8.4822		36.24	25.6618		36.24	600
	36.26	300		37.573	80.2191		37.573	5.13097		36.9702	4.86435		36.26	22.6838		36.26	600
	36.28	300		37.594	80.6336		37.594	9.2904		36.9908	6.24837		36.28	-12.2943		36.28	600
	36.3	300		37.615	78.948		37.615	9.44983		37.0113	-0.36948		36.3	-20.2724		36.3	600
	36.32	300		37.636	80.2625		37.636	14.6093		37.0318	18.0127		36.32	-12.2504		36.32	600
	36.34	300		37.657	79.3769		37.657	30.7687		37.0524	-6.6033		36.34	-14.2285		36.34	600
	36.36	300		37.678	78.5914		37.678	34.9281		37.0729	15.7789		36.36	-46.2066		36.36	600
	36.38	300		37.699	78.2058		37.699	20.0876		37.0935	14.1629		36.38	-22.1846		36.38	600
	36.4	300		37.72	80.5202		37.72	25.247		37.114	18.545		36.4	-35.1627		36.4	600
	36.42	300		37.741	79.4347		37.741	29.4064		37.1346	11.929		36.42	2.85926		36.42	600
	36.44	300		37.762	79.5491		37.762	12.5658		37.1551	-14.6888		36.44	19.8812		36.44	600
	36.46	300		37.783	81.1636		37.783	25.7253		37.1756	5.69335		36.46	-12.0969		36.46	600
	36.48	300		37.804	79.478		37.804	16.8847		37.1962	-6.92263		36.48	-26.0749		36.48	600
	36.5	300		37.825	79.0925		37.825	9.04414		37.2167	-2.54048		36.5	-24.053		36.5	600
	36.52	300		37.846	79.7986		37.846	5.20357		37.2373	-15.1565		36.52	-37.0311		36.52	600
	36.54	300		37.867	79.3801		37.867	28.363		37.2578	12.2257		36.54	-7.00912		36.54	600
	36.56	300		37.888	81.2615		37.888	17.5224		37.2783	9.60785		36.56	9.01282		36.56	600
	36.58	300		37.909	78.243		37.909	18.6819		37.2989	2.99187		36.58	32.0348		36.58	600
	36.6	300		37.93	79.6244		37.93	34.8413		37.3194	6.37402		36.6	3.0567		36.6	600
	36.62	300		37.951	79.1059		37.951	18.0007		37.34	17.758		36.62	-21.9214		36.62	600
	36.64	300		37.972	78.0873		37.972	14.1601		37.3605	13.1402		36.64	30.1006		36.64	600
	36.66	300		37.993	79.0688		37.993	21.237		37.381	-12.4777		36.66	15.1225		36.66	600
	36.68	300		38.014	79.3502		38.014	17.0664		37.4016	16.9064		36.68	23.1444		36.68	600
	36.7	300		38.035	77.7317		38.035	35.8958		37.4221	23.2885		36.7	19.1664		36.7	600
	36.72	300		38.056	80.7131		38.056	5.72525		37.4427	-14.3275		36.72	1.18832		36.72	600
	36.74	300		38.077	79.4946		38.077	19.5547		37.4632	10.0547		36.74	-4.78974		36.74	600
	36.76	300		38.098	79.376		38.098	14.3841		37.4837	11.4368		36.76	-10.7678		36.76	600
	36.78	300		38.119	77.9574		38.119	4.21353		37.5043	-8.17913		36.78	-25.7459		36.78	600
	36.8	300		38.14	79.0389		38.14	14.043		37.5248	12.203		36.8	21.2761		36.8	600
	36.82	300		38.161	78.7203		38.161	16.8724		37.5454	17.587		36.82	-0.70199		36.82	600
	36.84	300		38.182	78.5018		38.182	0.70181		37.5659	20.9692		36.84	8.31994		36.84	600
	36.86	300		38.203	78.6832		38.203	30.5312		37.5865	13.3532		36.86	-7.65812		36.86	600
	36.88	300		38.224	79.0647		38.224	18.3607		37.607	32.7354		36.88	-6.63618		36.88	600
	36.9	300		38.245	79.5461		38.245	17.1901		37.6275	7.11752		36.9	4.38576		36.9	600
	36.92	300		38.266	80.3276		38.266	3.01952		37.6481	16.5015		36.92	-28.5923		36.92	600
	36.94	300		38.287	79.909		38.287	13.849		37.6686	7.88369		36.94	3.42963		36.94	600
	36.96	300		38.308	80.8904		38.308	10.6784		37.6892	27.2677		36.96	13.4516		36.96	600
	36.98	300		38.329	77.9719		38.329	8.50781		37.7097	18.6499		36.98	16.4735		36.98	600
	37	300		38.35	78.6533		38.35	10.3372		37.7302	5.03202		37	-15.5046		37	600
	37.02	300		38.371	78.2348		38.371	14.1667		37.7508	4.41604		37.02	-6.48262		37.02	600
	37.04	300		38.392	79.0162		38.392	18.9961		37.7713	-2.20181		37.04	-4.46068		37.04	600
	37.06	300		38.413	80.4977		38.413	26.8255		37.7919	13.1822		37.06	-18.4387		37.06	600
	37.08	300		38.434	78.7791		38.434	22.6549		37.8124	10.5644		37.08	33.5832		37.08	600
	37.1	300		38.455	77.9606		38.455	32.4844		37.8329	13.9465		37.1	8.60513		37.1	600
	37.12	300		38.476	75.942		38.476	3.3138		37.8535	6.33054		37.12	-2.37293		37.12	600
	37.14	300		38.497	79.1235		38.497	10.1432		37.874	6.71269		37.14	-16.351		37.14	600
	37.16	300		38.518	81.1049		38.518	5.97266		37.8946	36.0967		37.16	-18.3291		37.16	600
	37.18	300		38.539	78.8863		38.539	13.8021		37.9151	-10.5211		37.18	-18.3071		37.18	600
	37.2	300		38.56	79.6678		38.56	28.6315		37.9356	12.791		37.2	-23.2852		37.2	600
	37.22	300		38.581	77.7492		38.581	11.4609		37.9562	-2.33213		37.22	4.73675		37.22	600
	37.24	300		38.602	78.3307		38.602	3.29037		37.9767	23.5453		37.24	14.7587		37.24	600
	37.26	300		38.623	78.9121		38.623	-16.8802		37.9973	7.42219		37.26	16.7806		37.26	600
	37.28	300		38.644	78.0936		38.644	14.9492		38.0178	21.2996		37.28	15.8026		37.28	600
	37.3	300		38.665	79.275		38.665	34.7786		38.0384	16.1765		37.3	-10.1755		37.3	600
	37.32	300		38.686	79.6565		38.686	12.6081		38.0589	6.05398		37.32	3.84644		37.32	600
	37.34	300		38.707	79.4379		38.707	20.4375		38.0794	28.9314		37.34	-22.1316		37.34	600
	37.36	300		38.728	77.5194		38.728	1.26693		38.1	10.8083		37.36	-3.10969		37.36	600
	37.38	300		38.749	79.8008		38.749	7.09636		38.1205	2.68576		37.38	-9.08775		37.38	600
	37.4	300		38.77	78.3822		38.77	12.9258		38.1411	12.5626		37.4	-28.0658		37.4	600
	37.42	300		38.791	80.6637		38.791	4.75521		38.1616	-10.5599		37.42	7.95613		37.42	600
	37.44	300		38.812	78.1451		38.812	16.5846		38.1821	7.31754		37.44	29.9781		37.44	600
	37.46	300		38.833	77.8266		38.833	20.4141		38.2027	11.1944		37.46	0		37.46	600
	37.48	300		38.854	80.308		38.854	18.2435		38.2232	26.0719		37.48	-4.16379		37.48	600
	37.5	300		38.875	79.3895		38.875	-0.92707		38.2438	11.9487		37.5	5.67243		37.5	600
	37.52	300		38.896	77.4709		38.896	21.9023		38.2643	9.82618		37.52	22.5086		37.52	600
	37.54	300		38.917	79.0524		38.917	7.73178		38.2848	-2.29636		37.54	-2.65514		37.54	600
	37.56	300		38.938	78.2338		38.938	30.5612		38.3054	18.5805		37.56	1.18107		37.56	600
	37.58	300		38.959	77.4152		38.959	5.39064		38.3259	-15.542		37.58	26.0173		37.58	600
	37.6	300		38.98	78.9967		38.98	2.22006		38.3465	-1.66517		37.6	16.8535		37.6	600
	37.62	300		39.001	79.8781		39.001	27.0495		38.367	-3.78771		37.62	8.68972		37.62	600
	37.64	300		39.022	79.0596		39.022	17.8789		38.3875	-11.9102		37.64	0.52593		37.64	600
	37.66	300		39.043	78.441		39.043	-1.29165		38.4081	20.9666		37.66	21.3621		37.66	600
	37.68	300		39.064	78.8225		39.064	14.5378		38.4286	18.8441		37.68	13.1984		37.68	600
	37.7	300		39.085	81.3039		39.085	6.3672		38.4492	3.72093		37.7	48.0346		37.7	600
	37.72	300		39.106	79.7854		39.106	-1.80337		38.4697	8.59839		37.72	-9.12921		37.72	600
	37.74	300		39.127	78.3668		39.127	14.0261		38.4903	-1.52475		37.74	14.707		37.74	600
	37.76	300		39.148	79.1483		39.148	22.8555		38.5108	3.35271		37.76	20.5432		37.76	600
	37.78	300		39.169	79.1297		39.169	14.6849		38.5313	18.2302		37.78	11.3794		37.78	600
	37.8	300		39.19	77.3111		39.19	8.51434		38.5519	-4.89297		37.8	30.2157		37.8	600
	37.82	300		39.211	78.3926		39.211	12.3438		38.5724	8.98449		37.82	35.0519		37.82	600
	37.84	300		39.232	78.974		39.232	37.1732		38.593	8.86136		37.84	8.88808		37.84	600
	37.86	300		39.253	77.6555		39.253	22.0026		38.6135	20.7388		37.86	-3.2757		37.86	600
	37.88	300		39.274	79.9369		39.274	7.83205		38.634	5.61628		37.88	18.5605		37.88	600
	37.9	300		39.295	79.9184		39.295	15.6615		38.6546	-5.50686		37.9	16.3967		37.9	600
	37.92	300		39.316	79.3998		39.316	15.4909		38.6751	9.3706		37.92	31.2329		37.92	600
	37.94	300		39.337	79.3813		39.337	-2.67967		38.6957	5.24746		37.94	26.0692		37.94	600
	37.96	300		39.358	79.5627		39.358	8.14976		38.7162	22.1249		37.96	35.9054		37.96	600
	37.98	300		39.379	78.1441		39.379	13.9792		38.7367	0.00238		37.98	-9.25841		37.98	600
	38	300		39.4	78.4256		39.4	0.80862		38.7573	1.87924		38	36.5778		38	600
	38.02	300		39.421	80.607		39.421	23.638		38.7778	-13.2433		38.02	5.41402		38.02	600
	38.04	300		39.442	82.1885		39.442	23.4675		38.7984	-9.36644		38.04	37.2502		38.04	600
	38.06	300		39.463	80.9699		39.463	18.2969		38.8189	7.51102		38.06	72.0864		38.06	600
	38.08	300		39.484	79.8514		39.484	18.1263		38.8394	-2.61152		38.08	1.92266		38.08	600
	38.1	300		39.505	79.8328		39.505	19.9557		38.86	2.26534		38.1	-6.24112		38.1	600
	38.12	300		39.526	80.3143		39.526	15.7852		38.8805	9.1428		38.12	20.5951		38.12	600
	38.14	300		39.547	80.7957		39.547	18.6146		38.9011	1.01967		38.14	-4.56869		38.14	600
	38.16	300		39.568	81.6772		39.568	30.444		38.9216	-3.10287		38.16	-14.7325		38.16	600
	38.18	300		39.589	83.8586		39.589	40.6504		38.9422	-19.226		38.18	49.1037		38.18	600
	38.2	300		39.61	83.24		39.61	96.0427		38.9627	10.6515		38.2	27.9399		38.2	600
	38.22	300		39.631	84.3215		39.631	122.635		38.9832	-14.4711		38.22	14.7762		38.22	600
	38.24	300		39.652	84.6029		39.652	132.427		39.0038	-4.59423		38.24	13.6124		38.24	600
	38.26	300		39.673	85.3844		39.673	148.22		39.0243	-10.7168		38.26	8.4486		38.26	600
	38.28	300		39.694	84.8658		39.694	194.012		39.0449	9.16009		38.28	34.2848		38.28	600
	38.3	300		39.715	88.7473		39.715	204.604		39.0654	3.03755		38.3	-5.87897		38.3	600
	38.32	300		39.736	90.1287		39.736	230.797		39.0859	-10.085		38.32	21.9572		38.32	600
	38.34	300		39.757	95.6102		39.757	243.389		39.1065	13.7919		38.34	-8.20654		38.34	600
	38.36	300		39.778	97.8916		39.778	276.381		39.127	15.6693		38.36	29.6297		38.36	600
	38.38	300		39.799	97.4731		39.799	339.774		39.1476	-0.4538		38.38	19.4659		38.38	600
	38.4	300		39.82	101.154		39.82	379.166		39.1681	27.4237		38.4	23.3021		38.4	600
	38.42	300		39.841	108.636		39.841	412.958		39.1886	-12.6989		38.42	0.13832		38.42	600
	38.44	300		39.862	113.717		39.862	489.551		39.2092	3.17798		38.44	17.9745		38.44	600
	38.46	300		39.883	121.899		39.883	506.143		39.2297	17.0554		38.46	2.81075		38.46	600
	38.48	300		39.904	126.58		39.904	571.935		39.2503	12.9323		38.48	35.647		38.48	600
	38.5	300		39.925	136.662		39.925	599.328		39.2708	18.8098		38.5	50.4832		38.5	600
	38.52	300		39.946	147.043		39.946	594.32		39.2913	-5.31278		38.52	43.3194		38.52	600
	38.54	300		39.967	152.025		39.967	638.512		39.3119	2.56408		38.54	39.1556		38.54	600
	38.56	300		39.988	162.006		39.988	728.304		39.3324	-12.5585		38.56	11.9918		38.56	600
	38.58	300		40.009	165.588		40.009	789.297		39.353	-8.6816		38.58	15.828		38.58	600
	38.6	300		40.03	159.769		40.03	887.489		39.3735	-13.8041		38.6	26.6642		38.6	600
	38.62	300		40.051	152.55		40.051	943.681		39.3941	-1.92727		38.62	22.5005		38.62	600
	38.64	300		40.072	144.532		40.072	1064.67		39.4146	-9.04981		38.64	29.3367		38.64	600
	38.66	300		40.093	143.413		40.093	1189.27		39.4351	-1.17235		38.66	46.1729		38.66	600
	38.68	300		40.114	139.095		40.114	1249.06		39.4557	9.70451		38.68	49.0091		38.68	600
	38.7	300		40.135	131.176		40.135	1368.85		39.4762	3.58197		38.7	41.8453		38.7	600
	38.72	300		40.156	121.358		40.156	1411.84		39.4968	-2.54117		38.72	50.6815		38.72	600
	38.74	300		40.177	114.139		40.177	1342.04		39.5173	0.33629		38.74	38.5177		38.74	600
	38.76	300		40.198	107.921		40.198	1255.43		39.5378	22.2138		38.76	41.368		38.76	600
	38.78	300		40.219	98.302		40.219	1159.22		39.5584	-12.9094		38.78	45.2183		38.78	600
	38.8	300		40.24	93.3834		40.24	1145.81		39.5789	-0.03193		38.8	41.0686		38.8	600
	38.82	300		40.261	91.3649		40.261	1094		39.5995	6.84493		38.82	16.9188		38.82	600
	38.84	300		40.282	89.5463		40.282	998.997		39.62	2.72239		38.84	23.7691		38.84	600
	38.86	300		40.303	92.0277		40.303	881.189		39.6405	-7.40015		38.86	-8.3806		38.86	600
	38.88	300		40.324	87.7092		40.324	794.582		39.6611	20.4767		38.88	29.4697		38.88	600
	38.9	300		40.345	87.0906		40.345	719.974		39.6816	-2.64583		38.9	36.3199		38.9	600
	38.92	300		40.366	85.3721		40.366	604.566		39.7022	-4.76896		38.92	69.1702		38.92	600
	38.94	300		40.387	84.0535		40.387	545.559		39.7227	-5.8915		38.94	61.0205		38.94	600
	38.96	300		40.408	83.535		40.408	521.351		39.7432	-5.01404		38.96	52.8708		38.96	600
	38.98	300		40.429	82.1164		40.429	369.543		39.7638	-3.13718		38.98	-18.2789		38.98	600
	39	300		40.45	82.5979		40.45	329.335		39.7843	17.7403		39	30.5713		39	600
	39.02	300		40.471	82.2793		40.471	317.528		39.8049	6.61714		39.02	39.4216		39.02	600
	39.04	300		40.492	81.0607		40.492	290.12		39.8254	17.4946		39.04	41.2719		39.04	600
	39.06	300		40.513	79.8422		40.513	249.512		39.846	1.37146		39.06	0.12215		39.06	600
	39.08	300		40.534	81.0236		40.534	233.705		39.8665	8.24892		39.08	17.9724		39.08	600
	39.1	300		40.555	80.0051		40.555	227.497		39.887	13.1264		39.1	11.8227		39.1	600
	39.12	300		40.576	79.2865		40.576	210.489		39.9076	2.00324		39.12	38.673		39.12	600
	39.14	300		40.597	77.768		40.597	200.282		39.9281	21.8807		39.14	32.5232		39.14	600
	39.16	300		40.618	81.4494		40.618	147.915		39.9487	-11.2424		39.16	20.3735		39.16	600
	39.18	300		40.639	80.0309		40.639	135.745		39.9692	22.635		39.18	13.2238		39.18	600
	39.2	300		40.66	78.4123		40.66	123.574		39.9897	20.5125		39.2	37.0741		39.2	600
	39.22	300		40.681	79.5938		40.681	85.4037		40.0103	9.38935		39.22	6.92435		39.22	600
	39.24	300		40.702	78.3752		40.702	25.2331		40.0308	30.2668		39.24	25.7746		39.24	600
	39.26	300		40.723	77.7566		40.723	18.0626		40.0514	37.1437		39.26	22.6249		39.26	600
	39.28	300		40.744	79.7381		40.744	2.89198		40.0719	15.0211		39.28	13.4752		39.28	600
	39.3	300		40.765	78.2195		40.765	39.7214		40.0924	36.8986		39.3	0.32544		39.3	600
	39.32	300		40.786	79.001		40.786	25.5508		40.113	73.7755		39.32	53.1757		39.32	600
	39.34	300		40.807	77.5824		40.807	9.38027		40.1335	58.6529		39.34	37.026		39.34	600
	39.36	300		40.828	78.8639		40.828	21.2097		40.1541	88.5298		39.36	-11.1237		39.36	600
	39.38	300		40.849	78.5453		40.849	9.03912		40.1746	100.407		39.38	31.7265		39.38	600
	39.4	300		40.87	77.6268		40.87	2.86855		40.1951	95.2847		39.4	11.5768		39.4	600
	39.42	312		40.891	78.0082		40.891	22.698		40.2157	147.162		39.42	-20.5729		39.42	600
	39.44	313		40.912	77.4896		40.912	7.52741		40.2362	128.039		39.44	55.2774		39.44	600
	39.46	314		40.933	80.3711		40.933	15.3568		40.2568	164.916		39.46	43.1276		39.46	600
	39.48	314		40.954	77.0525		40.954	1.18626		40.2773	170.793		39.48	18.9779		39.48	600
	39.5	315		40.975	77.134		40.975	14.0157		40.2979	159.67		39.5	7.82819		39.5	600
	39.52	315.5		40.996	77.4154		40.996	10.8451		40.3184	151.548		39.52	69.6785		39.52	600
	39.54	322.5		41.017	77.9969		41.017	1.67454		40.3389	140.425		39.54	39.5287		39.54	600
	39.56	324.5		41.038	78.3783		41.038	5.50397		40.3595	114.302		39.56	45.379		39.56	600
	39.58	325.5		41.059	76.3598		41.059	0.3334		40.38	129.179		39.58	20.2293		39.58	600
	39.6	326.5		41.08	76.0412		41.08	29.1628		40.4006	110.056		39.6	39.0796		39.6	600
	39.62	329.5		41.101	76.0227		41.101	-4.00775		40.4211	101.934		39.62	63.9298		39.62	600
	39.64	330.5		41.122	76.5041		41.122	-3.17832		40.4416	81.8112		39.64	41.7801		39.64	600
	39.66	333.5		41.143	79.0855		41.143	-0.34889		40.4622	49.6881		39.66	-2.36961		39.66	600
	39.68	335.5		41.164	80.067		41.164	5.48054		40.4827	38.5655		39.68	12.4807		39.68	600
	39.7	338.5		41.185	77.4484		41.185	9.30996		40.5033	27.4424		39.7	17.3309		39.7	600
	39.72	341.5		41.206	75.6299		41.206	-10.8606		40.5238	21.3199		39.72	14.1812		39.72	600
	39.74	343.5		41.227	76.8113		41.227	-14.0312		40.5443	22.1973		39.74	39.0315		39.74	600
	39.76	347		41.248	78.2928		41.248	-14.2018		40.5649	6.07419		39.76	10.8818		39.76	600
	39.78	352		41.269	77.1742		41.269	-9.37233		40.5854	30.9517		39.78	15.732		39.78	600
	39.8	356		41.29	78.6557		41.29	16.4571		40.606	36.8285		39.8	-15.4177		39.8	600
	39.82	362		41.311	78.3371		41.311	26.2865		40.6265	21.706		39.82	23.4326		39.82	600
	39.84	368		41.332	77.2185		41.332	0.11596		40.647	-17.4166		39.84	12.2829		39.84	600
	39.86	375		41.353	80		41.353	-18.1733		40.6676	4.46029		39.86	3.18449		39.86	600
	39.88	382.5		41.374	79.2302		41.374	-6.58472		40.6881	-1.66225		39.88	8.09718		39.88	600
	39.9	392.5		41.395	77.6604		41.395	8.00388		40.7087	-1.78539		39.9	7.00986		39.9	600
	39.92	404.5		41.416	79.7906		41.416	-3.40752		40.7292	-8.90793		39.92	8.92255		39.92	600
	39.94	418		41.437	81.7208		41.437	11.1811		40.7498	-22.0311		39.94	28.8352		39.94	600
	39.96	435.5		41.458	78.251		41.458	7.76967		40.7703	-9.1536		39.96	-8.25208		39.96	600
	39.98	456.5		41.479	78.6812		41.479	-3.64173		40.7908	-0.27614		39.98	17.6606		39.98	600
	40	485		41.5	78.9114		41.5	23.9469		40.8114	-4.39928		40	35.5733		40	600
	40.02	524.5		41.521	79.7416		41.521	16.023		40.8319	-5.52182		40.02	13.486		40.02	600
	40.04	585		41.542	79.9718		41.542	0.09918		40.8525	-6.64496		40.04	30.3987		40.04	600
	40.06	681.5		41.563	81.702		41.563	21.1754		40.873	3.2325		40.06	9.31134		40.06	600
	40.08	836		41.584	81.4322		41.584	131.112		40.8935	10.11		40.08	-0.77597		40.08	600
	40.1	1084		41.605	81.9624		41.605	94.4532		40.9141	1.98682		40.1	-2.86328		40.1	600
	40.12	1462.5		41.626	84.7926		41.626	98.7444		40.9346	-2.13572		40.12	-10.9506		40.12	600
	40.14	2009.5		41.647	84.1228		41.647	100.936		40.9552	-24.2589		40.14	17.9621		40.14	600
	40.16	2761		41.668	87.053		41.668	109.427		40.9757	2.6186		40.16	3.87477		40.16	600
	40.18	3747.5		41.689	88.5832		41.689	111.618		40.9962	-22.5039		40.18	-9.21254		40.18	600
	40.2	4927.5		41.71	88.6134		41.71	129.559		41.0168	5.37292		40.2	-0.29986		40.2	600
	40.22	5914		41.731	90.4436		41.731	126.501		41.0373	1.25038		40.22	13.6128		40.22	600
	40.24	6006.5		41.752	95.2738		41.752	131.842		41.0579	7.12725		40.24	-6.47449		40.24	600
	40.26	5379		41.773	96.604		41.773	161.333		41.0784	-20.9953		40.26	18.4382		40.26	600
	40.28	4766.5		41.794	99.8342		41.794	154.075		41.0989	-12.1178		40.28	0.35089		40.28	600
	40.3	4432		41.815	107.164		41.815	184.616		41.1195	-4.24097		40.3	5.26357		40.3	600
	40.32	4243		41.836	114.795		41.836	200.457		41.14	4.63649		40.32	12.1763		40.32	600
	40.34	3812.5		41.857	119.725		41.857	200.548		41.1606	-25.4867		40.34	34.0889		40.34	600
	40.36	3060		41.878	126.655		41.878	219.54		41.1811	-15.6092		40.36	-10.9984		40.36	600
	40.38	2315.5		41.899	134.685		41.899	270.031		41.2017	20.2677		40.38	-25.0857		40.38	600
	40.4	1733		41.92	140.615		41.92	283.772		41.2222	-21.8549		40.4	24.827		40.4	600
	40.42	1304		41.941	149.746		41.941	317.463		41.2427	-7.97741		40.42	23.7397		40.42	600
	40.44	999.5		41.962	153.776		41.962	394.205		41.2633	-5.10055		40.44	-0.34763		40.44	600
	40.46	791		41.983	154.806		41.983	474.096		41.2838	-3.22309		40.46	25.565		40.46	600
	40.48	653		42.004	158.436		42.004	525.637		41.3044	-17.3462		40.48	28.4777		40.48	600
	40.5	564.5		42.025	150.766		42.025	598.178		41.3249	15.5312		40.5	-1.60957		40.5	600
	40.52	507.5		42.046	143.497		42.046	682.27		41.3454	-10.5913		40.52	-5.69689		40.52	600
	40.54	470		42.067	139.527		42.067	744.311		41.366	5.28556		40.54	8.2158		40.54	600
	40.56	443.5		42.088	130.757		42.088	839.952		41.3865	14.163		40.56	38.1285		40.56	600
	40.58	424		42.109	131.187		42.109	882.043		41.4071	-4.79757		40.58	34.0412		40.58	600
	40.6	409		42.13	120.117		42.13	892.635		41.4276	-8.64903		40.6	21.9538		40.6	600
	40.62	396.5		42.151	113.348		42.151	930.526		41.4481	-8.5005		40.62	-6.13346		40.62	600
	40.64	385.5		42.172	106.378		42.172	849.767		41.4687	-18.3512		40.64	40.7792		40.64	600
	40.66	376.5		42.193	102.508		42.193	773.208		41.4892	0.79729		40.66	-4.30809		40.66	600
	40.68	370		42.214	100.738		42.214	731.3		41.5098	-0.05345		40.68	11.6046		40.68	600
	40.7	364		42.235	92.7685		42.235	638.991		41.5303	20.0951		40.7	7.51728		40.7	600
	40.72	358		42.256	88.8987		42.256	643.282		41.5508	-6.75638		40.72	31.43		40.72	600
	40.74	353		42.277	86.8289		42.277	526.824		41.5714	-8.60713		40.74	-9.65735		40.74	600
	40.76	349		42.298	87.4591		42.298	455.515		41.5919	-11.4586		40.76	-0.74466		40.76	600
	40.78	345		42.319	85.4893		42.319	382.106		41.6125	-2.30933		40.78	24.168		40.78	600
	40.8	341.5		42.34	82.0195		42.34	341.247		41.633	4.8392		40.8	8.08071		40.8	600
	40.82	339.5		42.361	83.1497		42.361	322.439		41.6536	-9.01154		40.82	-2.00661		40.82	600
	40.84	335.5		42.382	81.3799		42.382	238.53		41.6741	-6.86301		40.84	8.90608		40.84	600
	40.86	333.5		42.403	82.2101		42.403	197.671		41.6946	-6.71448		40.86	-31.1812		40.86	600
	40.88	331.5		42.424	81.8403		42.424	175.712		41.7152	-15.5652		40.88	-15.2685		40.88	600
	40.9	329.5		42.445	80.9705		42.445	182.104		41.7357	6.58332		40.9	0.64414		40.9	600
	40.92	328.5		42.466	81.8007		42.466	161.195		41.7563	7.73257		40.92	26.5568		40.92	600
	40.94	326.5		42.487	81.9309		42.487	124.536		41.7768	7.88111		40.94	29.4695		40.94	600
	40.96	324.5		42.508	81.8611		42.508	136.177		41.7973	17.0296		40.96	-8.61781		40.96	600
	40.98	322.5		42.529	81.5913		42.529	117.369		41.8179	11.1789		40.98	-0.70512		40.98	600
	41	321.5		42.55	80.7215		42.55	125.86		41.8384	11.3274		41	23.2076		41	600
	41.02	320.5		42.571	79.3517		42.571	121.751		41.859	18.4767		41.02	9.12025		41.02	600
	41.04	308		42.592	79.1819		42.592	112.392		41.8795	23.6252		41.04	18.0329		41.04	600
	41.06	308		42.613	78.1121		42.613	120.884		41.9	21.7738		41.06	33.9456		41.06	600
	41.08	307		42.634	79.0423		42.634	122.025		41.9206	5.92302		41.08	4.85831		41.08	600
	41.1	307		42.655	77.8725		42.655	121.066		41.9411	41.0716		41.1	-2.22901		41.1	600
	41.12	306		42.676	79.2027		42.676	118.007		41.9617	35.2208		41.12	-4.31632		41.12	600
	41.14	306		42.697	80.2329		42.697	108.649		41.9822	40.3693		41.14	0.59636		41.14	600
	41.16	300		42.718	77.0631		42.718	94.04		42.0027	41.5179		41.16	3.50905		41.16	600
	41.18	300		42.739	77.3933		42.739	92.0313		42.0233	57.6671		41.18	20.4217		41.18	600
	41.2	300		42.76	78.5235		42.76	80.5725		42.0438	64.8157		41.2	12.3344		41.2	600
	41.22	300		42.781	77.4537		42.781	0.59263		42.0644	90.9649		41.22	-5.7529		41.22	600
	41.24	300		42.802	77.7839		42.802	-11.3312		42.0849	103.113		41.24	-36.8402		41.24	600
	41.26	300		42.823	77.0141		42.823	1.74495		42.1055	150.263		41.26	-19.9275		41.26	600
	41.28	300		42.844	77.8443		42.844	11.8211		42.126	124.411		41.28	-3.01484		41.28	600
	41.3	300		42.865	77.8745		42.865	-20.1027		42.1465	110.56		41.3	-4.10215		41.3	600
	41.32	300		42.886	78.7047		42.886	-17.0266		42.1671	140.709		41.32	12.8105		41.32	600
	41.34	300		42.907	77.8349		42.907	-5.95041		42.1876	148.858		41.34	12.7232		41.34	600
	41.36	300		42.928	77.3651		42.928	-16.8742		42.2082	176.007		41.36	7.6359		41.36	600
	41.38	300		42.949	76.5953		42.949	-13.7981		42.2287	166.155		41.38	-24.4514		41.38	600
	41.4	313		42.97	79.5255		42.97	-21.7219		42.2492	116.304		41.4	-3.53873		41.4	600
	41.42	313		42.991	77.2557		42.991	-13.6458		42.2698	126.453		41.42	-17.626		41.42	600
	41.44	314		43.012	80.2859		43.012	-13.5696		42.2903	92.6017		41.44	-14.7134		41.44	600
	41.46	315		43.033	77.8161		43.033	-5.49345		42.3109	55.751		41.46	-9.80067		41.46	600
	41.48	315.5		43.054	77.7463		43.054	-14.4173		42.3314	35.8995		41.48	-20.888		41.48	600
	41.5	322.5		43.075	78.9765		43.075	-19.3411		42.3519	51.048		41.5	6.0247		41.5	600
	41.52	323.5		43.096	79.0067		43.096	-27.265		42.3725	40.1973		41.52	-12.0626		41.52	600
	41.54	325.5		43.117	78.8369		43.117	1.81119		42.393	40.3458		41.54	3.85007		41.54	600
	41.56	326.5		43.138	77.4671		43.138	-21.1126		42.4136	48.4951		41.56	-15.2372		41.56	600
	41.58	328.5		43.159	78.8973		43.159	8.96351		42.4341	27.6436		41.58	2.67544		41.58	600
	41.6	330.5		43.18	79.3275		43.18	-15.9603		42.4546	16.7921		41.6	-13.4119		41.6	600
	41.62	332.5		43.201	78.0577		43.201	-16.8842		42.4752	-0.05861		41.62	11.5008		41.62	600
	41.64	334.5		43.222	78.4879		43.222	-4.80801		42.4957	6.08992		41.64	-20.5865		41.64	600
	41.66	337.5		43.243	80.1181		43.243	-4.73185		42.5163	7.23918		41.66	-3.67382		41.66	600
	41.68	339.5		43.264	78.4483		43.264	-6.65569		42.5368	4.38772		41.68	-19.7611		41.68	600
	41.7	342.5		43.285	78.1785		43.285	-20.5795		42.5574	9.53697		41.7	-12.8484		41.7	600
	41.72	346		43.306	80.0088		43.306	-6.50337		42.5779	1.68551		41.72	-7.93576		41.72	600
	41.74	349		43.327	78.1389		43.327	-2.42721		42.5984	-16.166		41.74	10.9769		41.74	600
	41.76	354		43.348	80.0691		43.348	-15.3511		42.619	27.9833		41.76	-36.1104		41.76	600
	41.78	359		43.369	80.5994		43.369	-11.2749		42.6395	9.13183		41.78	-8.1977		41.78	600
	41.8	366		43.39	79.1295		43.39	4.80128		42.6601	-6.71891		41.8	-40.285		41.8	600
	41.82	372		43.411	78.2597		43.411	-12.1226		42.6806	8.42962		41.82	-22.3723		41.82	600
	41.84	379.5		43.432	77.89		43.432	-15.0464		42.7011	25.5782		41.84	-13.4596		41.84	600
	41.86	388.5		43.453	79.7202		43.453	3.02976		42.7217	-19.2726		41.86	17.453		41.86	600
	41.88	399.5		43.474	79.9504		43.474	-15.8941		42.7422	12.8759		41.88	15.3657		41.88	600
	41.9	412		43.495	77.3806		43.495	3.18208		42.7628	-9.97479		41.9	-33.7216		41.9	600
	41.92	428		43.516	78.2108		43.516	8.25824		42.7833	10.1737		41.92	19.1911		41.92	600
	41.94	447.5		43.537	79.841		43.537	-6.6656		42.8038	-7.67773		41.94	-16.8962		41.94	600
	41.96	472		43.558	76.8712		43.558	-15.5894		42.8244	6.47153		41.96	24.0165		41.96	600
	41.98	506.5		43.579	78.5014		43.579	-19.5133		42.8449	15.6201		41.98	27.9291		41.98	600
	42	557.5		43.6	79.6316		43.6	-1.43712		42.8655	1.76932		42	10.8418		42	600
	42.02	638.5		43.621	80.3618		43.621	0.63904		42.886	4.91786		42.02	6.75452		42.02	600
	42.04	769		43.642	79.292		43.642	-25.2848		42.9065	14.0664		42.04	53.6672		42.04	600
	42.06	977.5		43.663	79.1222		43.663	-17.2086		42.9271	26.2157		42.06	57.5799		42.06	600
	42.08	1302.5		43.684	77.4524		43.684	-1.13248		42.9476	0.36418		42.08	88.4926		42.08	600
	42.1	1781.5		43.705	78.0826		43.705	-31.0563		42.9682	13.5134		42.1	32.4053		42.1	600
	42.12	2450		43.726	79.1128		43.726	-14.9802		42.9887	15.662		42.12	9.31795		42.12	600
	42.14	3341		43.747	79.943		43.747	-3.904		43.0093	6.81123		42.14	51.2306		42.14	600
	42.16	4457.5		43.768	78.6732		43.768	3.17216		43.0298	16.9598		42.16	26.1433		42.16	600
	42.18	5580		43.789	78.9034		43.789	-7.75168		43.0503	27.1083		42.18	27.056		42.18	600
	42.2	6026.5		43.81	78.0336		43.81	-9.67552		43.0709	2.25756		42.2	32.9687		42.2	600
	42.22	5544.5		43.831	77.8638		43.831	-26.5994		43.0914	36.4061		42.22	21.8814		42.22	600
	42.24	4838		43.852	79.194		43.852	-20.5232		43.112	26.5554		42.24	-18.2059		42.24	600
	42.26	4374		43.873	78.3242		43.873	-10.447		43.1325	14.7039		42.26	-19.2933		42.26	600
	42.28	4180		43.894	79.2544		43.894	-2.37088		43.153	11.8524		42.28	-11.3806		42.28	600
	42.3	4002		43.915	76.9846		43.915	-15.2947		43.1736	-2.99833		42.3	30.5321		42.3	600
	42.32	3473		43.936	77.4148		43.936	-13.2186		43.1941	-5.84979		42.32	-40.5552		42.32	600
	42.34	2720.5		43.957	78.545		43.957	-22.1424		43.2147	-19.7005		42.34	-23.6425		42.34	600
	42.36	2052.5		43.978	79.6752		43.978	-24.0662		43.2352	29.448		42.36	7.27018		42.36	600
	42.38	1542.5		43.999	79.9054		43.999	-10.9901		43.2557	16.5965		42.38	-9.81714		42.38	600
	42.4	1169.5		44.02	79.5356		44.02	-19.9139		43.2763	-5.25421		42.4	-2.90445		42.4	600
	42.42	907		44.041	81.0658		44.041	-10.8378		43.2968	15.8943		42.42	-36.9918		42.42	600
	42.44	728		44.062	79.496		44.062	-33.7616		43.3174	18.0436		42.44	-25.0791		42.44	600
	42.46	612		44.083	79.2262		44.083	-29.6854		43.3379	43.1921		42.46	13.8336		42.46	600
	42.48	538		44.104	79.2564		44.104	-18.6093		43.3584	9.34065		42.48	-1.25371		42.48	600
	42.5	490		44.125	80.5866		44.125	-7.53312		43.379	15.4899		42.5	-54.341		42.5	600
	42.52	457.5		44.146	78.3168		44.146	-5.45696		43.3995	6.63844		42.52	-8.42834		42.52	600
	42.54	434		44.167	81.347		44.167	-9.3808		43.4201	-2.2123		42.54	-15.5157		42.54	600
	42.56	417		44.188	80.8772		44.188	5.69536		43.4406	14.9362		42.56	-12.603		42.56	600
	42.58	402.5		44.209	80.2074		44.209	-10.2285		43.4612	22.0855		42.58	18.3097		42.58	600
	42.6	391.5		44.23	79.3376		44.23	-13.1523		43.4817	11.234		42.6	-12.7776		42.6	600
	42.62	381.5		44.251	80.0678		44.251	-13.0762		43.5022	27.3826		42.62	-0.86491		42.62	600
	42.64	374		44.272	80.298		44.272	0		43.5228	-6.46818		42.64	-10.9522		42.64	600
	42.66	367		44.293	79.1282		44.293	-22.7124		43.5433	12.6804		42.66	-5.03954		42.66	600
	42.68	361		44.314	78.3584		44.314	7.57528		43.5639	7.82961		42.68	7.87315		42.68	600
	42.7	355		44.335	80.0886		44.335	2.86293		43.5844	0.97814		42.7	-41.2142		42.7	600
	42.72	351		44.356	78.2188		44.356	-3.84943		43.6049	-8.87332		42.72	-8.30148		42.72	600
	42.74	347		44.377	80.349		44.377	-12.5618		43.6255	33.2759		42.74	-33.3888		42.74	600
	42.76	343.5		44.398	79.7792		44.398	-5.27415		43.646	10.4245		42.76	17.5239		42.76	600
	42.78	340.5		44.419	79.8094		44.419	-2.9865		43.6666	37.5737		42.78	-21.5634		42.78	600
	42.8	337.5		44.44	79.4396		44.44	-14.6989		43.6871	26.7223		42.8	24.3493		42.8	600
	42.82	334.5		44.461	78.3698		44.461	-22.4112		43.7076	-2.12921		42.82	-18.7381		42.82	600
	42.84	332.5		44.482	80.5		44.482	-5.12358		43.7282	15.02		42.84	-28.8254		42.84	600
	42.86	330.5		44.503	79.7253		44.503	-23.8359		43.7487	23.1686		42.86	20.0873		42.86	600
	42.88	328.5		44.524	80.124		44.524	-2.54829		43.7693	34.3178		42.88	0		42.88	600
	42.9	326.5		44.545	80.6228		44.545	-8.26065		43.7898	16.1731		42.9	-20.8645		42.9	600
	42.92	325.5		44.566	80.4215		44.566	-7.97301		43.8103	36.9164		42.92	-15.729		42.92	600
	42.94	323.5		44.587	79.2203		44.587	-11.6854		43.8309	21.6584		42.94	-37.5935		42.94	600
	42.96	322.5		44.608	79.819		44.608	-22.3977		43.8514	-12.5984		42.96	-5.45799		42.96	600
	42.98	321.5		44.629	79.0178		44.629	-1.11008		43.872	21.1436		42.98	-8.32249		42.98	600
	43	319.5		44.65	80.3165		44.65	-8.87227		43.8925	6.88686		43	7.81301		43	600
	43.02	308		44.671	78.4153		44.671	-4.89909		43.9131	22.6289		43.02	2.94851		43.02	600
	43.04	307		44.692	80.314		44.692	0.07409		43.9336	-5.62789		43.04	-16.916		43.04	600
	43.06	307		44.713	79.4128		44.713	-1.95273		43.9541	-2.88464		43.06	6.21952		43.06	600
	43.08	307		44.734	79.7116		44.734	-13.9795		43.9747	6.85735		43.08	-2.64498		43.08	600
	43.1	306		44.755	81.1103		44.755	-8.00636		43.9952	29.6006		43.1	-13.5095		43.1	600
	43.12	300		44.776	79.9091		44.776	-16.0332		44.0158	29.3426		43.12	-6.37397		43.12	600
	43.14	300		44.797	79.8078		44.797	-3.06		44.0363	9.08585		43.14	-33.2385		43.14	600
	43.16	300		44.818	79.0066		44.818	-22.0868		44.0568	30.8291		43.16	-17.103		43.16	600
	43.18	300		44.839	79.7053		44.839	-3.11363		44.0774	32.5711		43.18	-32.9675		43.18	600
	43.2	300		44.86	80.2041		44.86	-12.1404		44.0979	12.3143		43.2	-21.832		43.2	600
	43.22	300		44.881	80.4029		44.881	-9.16727		44.1185	23.0563		43.22	-5.69646		43.22	600
	43.24	300		44.902	80.9016		44.902	4.80591		44.139	8.79959		43.24	-3.56096		43.24	600
	43.26	300		44.923	80.1004		44.923	-7.22091		44.1595	26.5428		43.26	-32.4255		43.26	600
	43.28	300		44.944	78.4991		44.944	-8.24772		44.1801	-1.71516		43.28	-13.29		43.28	600
	43.3	300		44.965	78.8979		44.965	-16.2745		44.2006	22.0281		43.3	-39.1545		43.3	600
	43.32	300		44.986	79.1966		44.986	-9.30136		44.2212	1.77008		43.32	-30.019		43.32	600
	43.34	300		45.007	79.1954		45.007	-4.32818		44.2417	-2.48667		43.34	-4.88345		43.34	600
	43.36	300		45.028	78.0941		45.028	-2.355		44.2622	24.2566		43.36	41.252		43.36	600
	43.38	300		45.049	79.1929		45.049	2.61819		44.2828	22.9986		43.38	19.3876		43.38	600
	43.4	300		45.07	80.2917		45.07	-5.40863		44.3033	13.7418		43.4	-7.47695		43.4	600
	43.42	300		45.091	80.2904		45.091	-21.4354		44.3239	28.4838		43.42	5.65856		43.42	600
	43.44	300		45.112	79.1892		45.112	-17.4623		44.3444	13.2271		43.44	-22.2059		43.44	600
	43.46	300		45.133	79.4879		45.133	-14.4891		44.365	5.96907		43.46	8.92956		43.46	600
	43.48	300		45.154	80.1867		45.154	-14.5159		44.3855	9.71232		43.48	-9.93494		43.48	600
	43.5	300		45.175	80.9854		45.175	-25.5427		44.406	-5.54443		43.5	-16.7994		43.5	600
	43.52	300		45.196	80.2842		45.196	-14.5695		44.4266	15.1976		43.52	-29.6639		43.52	600
	43.54	300		45.217	79.6829		45.217	-3.59636		44.4471	13.9408		43.54	-20.5284		43.54	600
	43.56	300		45.238	79.9817		45.238	-3.62318		44.4677	10.6828		43.56	21.6071		43.56	600
	43.58	300		45.259	78.6804		45.259	-14.65		44.4882	2.42606		43.58	-2.25743		43.58	600
	43.6	300		45.28	78.5792		45.28	-11.6768		44.5087	18.1693		43.6	-20.1219		43.6	600
	43.62	300		45.301	79.078		45.301	-4.70363		44.5293	8.91131		43.62	-16.9864		43.62	600
	43.64	300		45.322	79.4767		45.322	3.26955		44.5498	18.6546		43.64	-11.8509		43.64	600
	43.66	300		45.343	80.1755		45.343	-3.75727		44.5704	-2.60345		43.66	-3.71542		43.66	600
	43.68	300		45.364	77.9742		45.364	-9.78408		44.5909	6.1398		43.68	2.42008		43.68	600
	43.7	300		45.385	79.073		45.385	-6.8109		44.6114	23.8831		43.7	10.5556		43.7	600
	43.72	300		45.406	79.8717		45.406	-19.8377		44.632	22.6251		43.72	-33.3089		43.72	600
	43.74	300		45.427	78.9705		45.427	-20.8645		44.6525	-1.6317		43.74	-56.1734		43.74	600
	43.76	300		45.448	81.2692		45.448	-15.8914		44.6731	5.11029		43.76	1.96209		43.76	600
	43.78	300		45.469	80.368		45.469	-11.9182		44.6936	17.8535		43.78	29.0976		43.78	600
	43.8	300		45.49	79.8668		45.49	-4.94499		44.7141	1.59679		43.8	-9.7669		43.8	600
	43.82	300		45.511	81.4655		45.511	-26.9718		44.7347	31.3388		43.82	-18.6314		43.82	600
	43.84	300		45.532	80.6643		45.532	-15.9986		44.7552	4.08204		43.84	-22.4959		43.84	600
	43.86	300		45.553	79.863		45.553	-8.02545		44.7758	38.824		43.86	-10.3604		43.86	600
	43.88	300		45.574	82.2618		45.574	-17.0523		44.7963	5.56728		43.88	-3.2249		43.88	600
	43.9	300		45.595	80.9605		45.595	5.92092		44.8169	-2.69072		43.9	-31.0894		43.9	600
	43.92	300		45.616	80.8593		45.616	-3.1059		44.8374	-2.94747		43.92	-6.95389		43.92	600
	43.94	300		45.637	80.4581		45.637	-8.13272		44.8579	5.79578		43.94	-34.8184		43.94	600
	43.96	300		45.658	80.0568		45.658	7.84046		44.8785	1.53777		43.96	-11.6829		43.96	600
	43.98	300		45.679	79.7556		45.679	-0.18635		44.899	37.281		43.98	-4.54739		43.98	600
	44	300		45.7	80.1543		45.7	-8.21317		44.9196	24.023		44	-35.4119		44	600
	44.02	300		45.721	79.0531		45.721	15.76		44.9401	20.7663		44.02	6.72362		44.02	600
	44.04	300		45.742	80.0518		45.742	2.73319		44.9606	4.50952		44.04	13.8591		44.04	600
	44.06	300		45.763	79.6506		45.763	1.70637		44.9812	-3.74848		44.06	-20.0054		44.06	600
	44.08	300		45.784	78.2493		45.784	-2.32044		45.0017	13.9948		44.08	9.13013		44.08	600
	44.1	300		45.805	78.4481		45.805	-6.34726		45.0223	7.73676		44.1	0.26563		44.1	600
	44.12	300		45.826	80.5469		45.826	-9.37408		45.0428	26.48		44.12	12.4011		44.12	600
	44.14	300		45.847	80.3456		45.847	-5.4009		45.0633	-0.77674		44.14	22.5366		44.14	600
	44.16	300		45.868	79.1444		45.868	-16.4277		45.0839	18.9653		44.16	-3.32787		44.16	600
	44.18	300		45.889	79.9431		45.889	-6.45453		45.1044	13.7085		44.18	-2.19236		44.18	600
	44.2	300		45.91	79.5419		45.91	-10.4814		45.125	25.4505		44.2	-10.0569		44.2	600
	44.22	300		45.931	83.5406		45.931	-24.5082		45.1455	0.19375		44.22	-29.9214		44.22	600
	44.24	300		45.952	80.6394		45.952	-22.535		45.166	20.937		44.24	6.21414		44.24	600
	44.26	300		45.973	82.6381		45.973	-1.56181		45.1866	7.679		44.26	-29.6504		44.26	600
	44.28	300		45.994	80.2369		45.994	-3.58862		45.2071	7.42225		44.28	-15.5148		44.28	600
	44.3	300		46.015	80.6356		46.015	-15.6154		45.2277	-6.83576		44.3	-17.3793		44.3	600
	44.32	300		46.036	82.2344		46.036	-7.64226		45.2482	23.9075		44.32	-7.24385		44.32	600
	44.34	300		46.057	85.3332		46.057	-11.6691		45.2688	2.64949		44.34	-3.10835		44.34	600
	44.36	300		46.078	83.3319		46.078	28.3041		45.2893	0.39274		44.36	-5.97285		44.36	600
	44.38	300		46.099	83.6307		46.099	-0.72271		45.3098	-6.86401		44.38	-2.83734		44.38	600
	44.4	300		46.12	82.2294		46.12	19.2505		45.3304	10.878		44.4	11.2982		44.4	600
	44.42	300		46.141	84.5282		46.141	-4.77635		45.3509	17.6212		44.42	5.43366		44.42	600
	44.44	300		46.162	85.2269		46.162	-0.80317		45.3715	20.3632		44.44	-32.4308		44.44	600
	44.46	300		46.183	87.3257		46.183	15.17		45.392	17.1065		44.46	7.70467		44.46	600
	44.48	300		46.204	87.7245		46.204	46.1432		45.4125	-0.15027		44.48	-11.1598		44.48	600
	44.5	300		46.225	89.9232		46.225	26.1164		45.4331	14.5917		44.5	-15.0243		44.5	600
	44.52	300		46.246	94.922		46.246	29.0896		45.4536	10.335		44.52	6.11117		44.52	600
	44.54	300		46.267	92.3207		46.267	15.0627		45.4742	14.077		44.54	21.2467		44.54	600
	44.56	300		46.288	94.1195		46.288	38.0359		45.4947	5.82022		44.56	-15.6178		44.56	600
	44.58	300		46.309	91.9182		46.309	45.0091		45.5152	9.56347		44.58	-14.4823		44.58	600
	44.6	300		46.33	94.917		46.33	65.9823		45.5358	12.3055		44.6	-5.34682		44.6	600
	44.62	300		46.351	91.4157		46.351	69.9555		45.5563	7.04872		44.62	4.78868		44.62	600
	44.64	300		46.372	90.0145		46.372	91.9287		45.5769	25.7907		44.64	-25.0758		44.64	600
	44.66	300		46.393	88.4133		46.393	141.902		45.5974	29.534		44.66	-11.9403		44.66	600
	44.68	300		46.414	87.612		46.414	115.875		45.6179	38.2772		44.68	2.19519		44.68	600
	44.7	300		46.435	87.2108		46.435	133.848		45.6385	20.0192		44.7	20.3307		44.7	600
	44.72	300		46.456	87.0095		46.456	111.821		45.659	13.7625		44.72	-24.5338		44.72	600
	44.74	300		46.477	84.6083		46.477	141.795		45.6796	8.50445		44.74	-7.39831		44.74	600
	44.76	300		46.498	83.507		46.498	106.768		45.7001	24.2477		44.76	-7.2628		44.76	600
	44.78	300		46.519	83.7058		46.519	92.7409		45.7207	15.9897		44.78	-9.1273		44.78	600
	44.8	300		46.54	83.1045		46.54	76.7141		45.7412	2.73295		44.8	-27.9918		44.8	600
	44.82	300		46.561	82.5033		46.561	68.6873		45.7617	9.4762		44.82	-11.8563		44.82	600
	44.84	300		46.582	80.1021		46.582	64.6605		45.7823	10.2182		44.84	-63.7208		44.84	600
	44.86	300		46.603	80.8008		46.603	62.6337		45.8028	9.96144		44.86	-35.5853		44.86	600
	44.88	300		46.624	82.9996		46.624	38.6068		45.8234	1.70344		44.88	-8.44979		44.88	600
	44.9	300		46.645	81.6983		46.645	27.58		45.8439	27.4467		44.9	-43.3143		44.9	600
	44.92	300		46.666	80.5971		46.666	29.5532		45.8644	9.18994		44.92	-11.1788		44.92	600
	44.94	300		46.687	81.6958		46.687	23.5264		45.885	19.9319		44.94	-30.0433		44.94	600
	44.96	300		46.708	79.5946		46.708	17.4996		45.9055	-4.32481		44.96	-31.9078		44.96	600
	44.98	300		46.729	80.2933		46.729	-6.52725		45.9261	15.4172		44.98	-39.7723		44.98	600
	45	300		46.75	79.1921		46.75	0.44593		45.9466	9.16043		45	-7.63678		45	600
	45.02	300		46.771	80.8909		46.771	22.4191		45.9671	5.90368		45.02	-25.5013		45.02	600
	45.04	300		46.792	79.3896		46.792	9.39229		45.9877	7.64568		45.04	1.63423		45.04	600
	45.06	300		46.813	81.1884		46.813	-1.63453		46.0082	10.3889		45.06	8.76973		45.06	600
	45.08	300		46.834	80.7871		46.834	9.33866		46.0288	4.13092		45.08	-6.09477		45.08	600
	45.1	300		46.855	80.5859		46.855	-11.6882		46.0493	25.8742		45.1	-29.9593		45.1	600
	45.12	300		46.876	80.8846		46.876	-4.71498		46.0698	19.6174		45.12	-9.82377		45.12	600
	45.14	300		46.897	77.9834		46.897	-15.7418		46.0904	13.3594		45.14	4.31174		45.14	600
	45.16	300		46.918	80.7821		46.918	1.23138		46.1109	4.10267		45.16	-14.5528		45.16	600
	45.18	300		46.939	78.7809		46.939	-13.7954		46.1315	5.84466		45.18	-34.4173		45.18	600
	45.2	300		46.96	80.3796		46.96	4.17775		46.152	27.5879		45.2	-39.2818		45.2	600
	45.22	300		46.981	80.6784		46.981	0.15093		46.1726	22.3299		45.22	-9.14626		45.22	600
	45.24	300		47.002	80.3772		47.002	-1.87589		46.1931	19.0732		45.24	-17.0108		45.24	600
	45.26	300		47.023	80.0759		47.023	1.09729		46.2136	24.8164		45.26	-50.8753		45.26	600
	45.28	300		47.044	79.2747		47.044	-27.9295		46.2342	-0.44159		45.28	-13.7398		45.28	600
	45.3	300		47.065	81.7734		47.065	0.04366		46.2547	19.3016		45.3	15.3957		45.3	600
	45.32	300		47.086	80.7722		47.086	-19.9832		46.2753	3.04365		45.32	-18.4687		45.32	600
	45.34	300		47.107	79.8709		47.107	-4.00998		46.2958	-5.2131		45.34	-7.33324		45.34	600
	45.36	300		47.128	80.3697		47.128	-1.0368		46.3163	10.5302		45.36	-7.19774		45.36	600
	45.38	300		47.149	81.0684		47.149	-4.06361		46.3369	11.2721		45.38	4.93776		45.38	600
	45.4	300		47.17	79.9672		47.17	-7.09043		46.3574	10.0154		45.4	36.0733		45.4	600
	45.42	300		47.191	78.166		47.191	-15.1173		46.378	-8.24261		45.42	11.2088		45.42	600
	45.44	300		47.212	80.3647		47.212	9.85593		46.3985	21.5006		45.44	17.3443		45.44	600
	45.46	300		47.233	81.3635		47.233	-0.17089		46.419	19.2439		45.46	6.47977		45.46	600
	45.48	300		47.254	80.2622		47.254	-9.1977		46.4396	28.9859		45.48	-18.3847		45.48	620
	45.5	300		47.275	79.761		47.275	-4.22452		46.4601	-6.27086		45.5	-20.2492		45.5	620
	45.52	300		47.296	79.6597		47.296	2.74866		46.4807	6.47113		45.52	17.8863		45.52	622
	45.54	300		47.317	80.5585		47.317	-8.27816		46.5012	1.21438		45.54	0.02178		45.54	622
	45.56	300		47.338	80.0572		47.338	-26.305		46.5217	-2.04237		45.56	-14.8427		45.56	624
	45.58	300		47.359	81.656		47.359	-4.33179		46.5423	17.6996		45.58	-4.70722		45.58	626
	45.6	300		47.38	80.8548		47.38	5.64139		46.5628	-4.55712		45.6	2.42828		45.6	638
	45.62	300		47.401	81.1535		47.401	-5.38543		46.5834	-10.8151		45.62	0.56379		45.62	638
	45.64	300		47.422	80.8523		47.422	-10.4123		46.6039	18.9281		45.64	15.6993		45.64	640
	45.66	300		47.443	82.851		47.443	-11.4391		46.6245	5.67012		45.66	-3.16521		45.66	643
	45.68	300		47.464	82.7498		47.464	-2.46588		46.645	25.4134		45.68	34.9703		45.68	645
	45.7	300		47.485	80.6485		47.485	-7.4927		46.6655	-7.84338		45.7	6.10579		45.7	649
	45.72	300		47.506	82.1473		47.506	8.48048		46.6861	2.89862		45.72	38.2413		45.72	653
	45.74	300		47.527	84.446		47.527	0.45366		46.7066	-4.35814		45.74	38.3768		45.74	655
	45.76	300		47.548	85.5448		47.548	3.42684		46.7272	8.38386		45.76	0.69614		45.76	661
	45.78	300		47.569	86.1436		47.569	0.40003		46.7477	12.1271		45.78	41.0155		45.78	665
	45.8	300		47.59	87.2423		47.59	20.3732		46.7682	12.8704		45.8	41.3348		45.8	671
	45.82	300		47.611	85.8411		47.611	19.3464		46.7888	14.6124		45.82	65.6542		45.82	675
	45.84	300		47.632	88.6398		47.632	-1.68043		46.8093	16.5392		45.84	81.9735		45.84	683
	45.86	300		47.653	90.1386		47.653	13.2927		46.8299	16.0317		45.86	71.2928		45.86	691
	45.88	300		47.674	95.7373		47.674	36.2659		46.8504	20.5219		45.88	136.612		45.88	697
	45.9	300		47.695	93.5361		47.695	47.2391		46.8709	16.0121		45.9	189.931		45.9	707
	45.92	300		47.716	89.3349		47.716	53.2123		46.8915	13.5046		45.92	270.251		45.92	719
	45.94	300		47.737	92.3336		47.737	64.1855		46.912	25.9948		45.94	401.57		45.94	734
	45.96	300		47.758	91.8324		47.758	50.1587		46.9326	20.4873		45.96	523.89		45.96	748
	45.98	300		47.779	89.9311		47.779	78.1318		46.9531	-2.0225		45.98	610.209		45.98	766
	46	300		47.8	90.2299		47.8	93.105		46.9736	22.4677		46	530.528		46	790
	46.02	300		47.821	91.7286		47.821	149.078		46.9942	20.9602		46.02	470.848		46.02	817
	46.04	300		47.842	89.8274		47.842	127.051		47.0147	24.4504		46.04	359.167		46.04	851
	46.06	300		47.863	91.1261		47.863	85.0246		47.0353	38.9429		46.06	357.486		46.06	899
	46.08	300		47.884	89.3249		47.884	114.998		47.0558	15.4331		46.08	358.806		46.08	966
	46.1	300		47.905	88.6236		47.905	109.971		47.0764	14.9256		46.1	313.125		46.1	1069
	46.12	300		47.926	88.3224		47.926	90.9441		47.0969	30.4158		46.12	272.444		46.12	1233
	46.14	300		47.947	88.5212		47.947	93.9173		47.1174	13.906		46.14	245.764		46.14	1502
	46.16	300		47.968	89.4199		47.968	108.89		47.138	34.3985		46.16	117.083		46.16	1923
	46.18	300		47.989	89.7187		47.989	89.8637		47.1585	44.8887		46.18	68.4022		46.18	2561
	46.2	300		48.01	89.2174		48.01	102.837		47.1791	29.3812		46.2	38.7216		46.2	3473
	46.22	300		48.031	87.6162		48.031	84.81		47.1996	22.8714		46.22	25.0409		46.22	4710
	46.24	300		48.052	90.8149		48.052	77.7832		47.2201	19.3615		46.24	2.36022		46.24	6310
	46.26	300		48.073	90.9137		48.073	74.7564		47.2407	36.8541		46.26	3.67956		46.26	8146
	46.28	300		48.094	84.2124		48.094	76.7296		47.2612	52.3443		46.28	-11.0011		46.28	9453
	46.3	300		48.115	86.2112		48.115	85.7028		47.2818	48.8368		46.3	8.31823		46.3	9206
	46.32	300		48.136	85.51		48.136	88.6759		47.3023	49.327		46.32	4.63757		46.32	8008
	46.34	300		48.157	83.7087		48.157	83.6491		47.3228	37.8171		46.34	12.9569		46.34	6956
	46.36	300		48.178	84.4075		48.178	67.6223		47.3434	43.3097		46.36	27.2763		46.36	6385
	46.38	300		48.199	82.8062		48.199	99.5955		47.3639	38.7998		46.38	-10.4044		46.38	6247
	46.4	300		48.22	83.705		48.22	100.569		47.3845	25.2924		46.4	-16.0851		46.4	6142
	46.42	300		48.241	82.8037		48.241	33.5418		47.405	24.7826		46.42	-7.76574		46.42	5462
	46.44	300		48.262	83.5025		48.262	53.515		47.4255	20.2727		46.44	-11.4464		46.44	4360
	46.46	300		48.283	82.2012		48.283	46.4882		47.4461	28.7653		46.46	22.8729		46.46	3346
	46.48	300		48.304	80		48.304	28.4614		47.4666	27.2554		46.48	10.1923		46.48	2557
	46.5	300		48.325	80.4054		48.325	35.4346		47.4872	15.748		46.5	16.5116		46.5	1974
	46.52	300		48.346	80.3109		48.346	19.4078		47.5077	14.2381		46.52	1.83094		46.52	1559
	46.54	300		48.367	79.3163		48.367	28.3809		47.5283	4.73069		46.54	20.1503		46.54	1276
	46.56	300		48.388	79.0218		48.388	19.3541		47.5488	20.2208		46.56	10.4696		46.56	1090
	46.58	300		48.409	79.5272		48.409	26.3273		47.5693	14.711		46.58	-7.21105		46.58	974
	46.6	300		48.43	79.4327		48.43	13.3005		47.5899	14.2036		46.6	-5.89171		46.6	897
	46.62	300		48.451	79.6381		48.451	-8.72633		47.6104	18.6937		46.62	23.4276		46.62	845
	46.64	300		48.472	79.2435		48.472	-4.68626		47.631	53.1863		46.64	11.747		46.64	808
	46.66	300		48.493	78.949		48.493	-5.6462		47.6515	13.6764		46.66	7.0663		46.66	782
	46.68	300		48.514	80.1544		48.514	-15.6061		47.672	18.1311		46.68	-2.61436		46.68	760
	46.7	300		48.535	79.4599		48.535	-18.5661		47.6926	13.2953		46.7	31.705		46.7	742
	46.72	300		48.556	79.0653		48.556	-13.526		47.7131	-4.54132		46.72	7.02431		46.72	727
	46.74	300		48.577	79.1708		48.577	-14.4859		47.7337	47.6229		46.74	9.34365		46.74	715
	46.76	300		48.598	78.9762		48.598	-12.4459		47.7542	30.7862		46.76	-2.33701		46.76	705
	46.78	300		48.619	78.9817		48.619	-16.4058		47.7747	33.9496		46.78	20.9823		46.78	695
	46.8	300		48.64	79.3871		48.64	-19.3657		47.7953	-7.88618		46.8	-16.6983		46.8	687
	46.82	300		48.661	77.9925		48.661	-7.32565		47.8158	41.2772		46.82	4.621		46.82	679
	46.84	300		48.682	78.098		48.682	-14.2856		47.8364	16.4414		46.84	19.9403		46.84	673
	46.86	300		48.703	80.2034		48.703	-18.2455		47.8569	21.6048		46.86	-13.7403		46.86	667
	46.88	300		48.724	78.9089		48.724	-17.2054		47.8774	8.76816		46.88	-7.42099		46.88	663
	46.9	300		48.745	80.2143		48.745	-19.1654		47.898	32.9323		46.9	12.8983		46.9	659
	46.92	300		48.766	78.6198		48.766	-19.1253		47.9185	16.0957		46.92	-21.7823		46.92	655
	46.94	300		48.787	78.8252		48.787	-15.0852		47.9391	12.2599		46.94	4.53702		46.94	651
	46.96	300		48.808	78.4307		48.808	-29.0452		47.9596	3.4233		46.96	-6.14364		46.96	647
	46.98	300		48.829	79.0361		48.829	-28.0051		47.9802	15.5875		46.98	2.17569		46.98	645
	47	300		48.85	80.4416		48.85	-6.96504		48.0007	17.7509		47	24.495		47	642
	47.02	300		48.871	77.647		48.871	-19.925		48.0212	16.9143		47.02	-10.1856		47.02	640
	47.04	300		48.892	79.8524		48.892	-6.8849		48.0418	25.0785		47.04	-7.8663		47.04	638
	47.06	300		48.913	79.4579		48.913	-22.8448		48.0623	4.24183		47.06	3.45304		47.06	636
	47.08	300		48.934	80.1633		48.934	-20.8048		48.0829	4.40602		47.08	12.7724		47.08	634
	47.1	300		48.955	79.6688		48.955	-24.7647		48.1034	12.5694		47.1	7.09171		47.1	614
	47.12	300		48.976	78.0742		48.976	-18.7246		48.1239	-3.26721		47.12	18.411		47.12	612
	47.14	300		48.997	80.2797		48.997	-4.68456		48.1445	10.897		47.14	-5.26961		47.14	612
	47.16	300		49.018	79.9851		49.018	-32.6445		48.165	7.06036		47.16	24.0497		47.16	612
	47.18	300		49.039	79.6905		49.039	-10.6044		48.1856	28.2246		47.18	11.3691		47.18	610
	47.2	300		49.06	78.196		49.06	-14.5644		48.2061	36.3879		47.2	8.6884		47.2	610
	47.22	300		49.081	78.8014		49.081	-7.52429		48.2266	26.5513		47.22	2.00774		47.22	600
	47.24	300		49.102	79.5069		49.102	-12.4842		48.2472	33.7155		47.24	32.3271		47.24	600
	47.26	300		49.123	79.7123		49.123	-28.4442		48.2677	16.8789		47.26	1.64641		47.26	600
	47.28	300		49.144	79.1178		49.144	-6.40408		48.2883	11.0431		47.28	6.96575		47.28	600
	47.3	300		49.165	80.1232		49.165	-9.36402		48.3088	15.2065		47.3	-18.7149		47.3	600
	47.32	300		49.186	78.7287		49.186	-12.3239		48.3293	1.36985		47.32	8.60442		47.32	600
	47.34	300		49.207	79.8341		49.207	-27.2839		48.3499	59.534		47.34	17.9238		47.34	600
	47.36	300		49.228	79.7395		49.228	-21.2438		48.3704	15.6974		47.36	-7.7569		47.36	600
	47.38	300		49.249	78.845		49.249	-14.2037		48.391	19.8616		47.38	18.5624		47.38	600
	47.4	300		49.27	80.0504		49.27	-12.1637		48.4115	46.025		47.4	30.8818		47.4	600
	47.42	300		49.291	79.5559		49.291	-18.1236		48.4321	20.1892		47.42	15.2011		47.42	600
	47.44	300		49.312	81.2613		49.312	-8.08354		48.4526	31.3526		47.44	8.52044		47.44	600
	47.46	300		49.333	78.7668		49.333	-22.0435		48.4731	15.516		47.46	8.83978		47.46	600
	47.48	300		49.354	79.4722		49.354	-11.0034		48.4937	41.6801		47.48	5.15912		47.48	600
	47.5	300		49.375	76.9776		49.375	-11.9633		48.5142	28.8435		47.5	17.4784		47.5	600
	47.52	300		49.396	80.7831		49.396	-20.9233		48.5348	78.0077		47.52	4.79779		47.52	600
	47.54	300		49.417	80.2885		49.417	-8.8832		48.5553	31.1711		47.54	-1.88287		47.54	600
	47.56	300		49.438	78.794		49.438	-13.8431		48.5758	46.3345		47.56	-6.56353		47.56	600
	47.58	300		49.459	79.2994		49.459	3.19694		48.5964	28.4987		47.58	9.7558		47.58	600
	47.6	300		49.48	78.9049		49.48	-21.763		48.6169	40.6621		47.6	-13.9249		47.6	600
	47.62	300		49.501	79.1103		49.501	-14.7229		48.6375	33.8262		47.62	4.39448		47.62	600
	47.64	300		49.522	79.6158		49.522	-39.6829		48.658	43.9896		47.64	-20.2862		47.64	600
	47.66	300		49.543	78.6212		49.543	-1.64279		48.6785	56.153		47.66	-3.96685		47.66	600
	47.68	300		49.564	78.9266		49.564	-6.60272		48.6991	19.3172		47.68	19.3525		47.68	600
	47.7	300		49.585	79.2321		49.585	-21.5627		48.7196	18.4806		47.7	8.67182		47.7	600
	47.72	300		49.606	79.1375		49.606	-16.5226		48.7402	54.6448		47.72	-0.00884		47.72	600
	47.74	300		49.627	79.043		49.627	-20.4825		48.7607	58.8081		47.74	2.3105		47.74	600
	47.76	300		49.648	78.1484		49.648	-18.4425		48.7812	18.9715		47.76	20.6298		47.76	600
	47.78	300		49.669	78.9539		49.669	-13.4024		48.8018	16.1357		47.78	9.94917		47.78	600
	47.8	300		49.69	78.8593		49.69	-23.3623		48.8223	32.2991		47.8	26.2685		47.8	600
	47.82	300		49.711	78.7648		49.711	-20.3223		48.8429	42.4633		47.82	20.5878		47.82	600
	47.84	300		49.732	80.4702		49.732	-17.2822		48.8634	36.6267		47.84	-17.0928		47.84	600
	47.86	300		49.753	80.6756		49.753	-18.2421		48.884	31.7909		47.86	8.22652		47.86	600
	47.88	300		49.774	78.8811		49.774	-19.202		48.9045	43.9542		47.88	12.5459		47.88	600
	47.9	300		49.795	79.0865		49.795	-28.162		48.925	56.1176		47.9	-8.13481		47.9	600
	47.92	300		49.816	78.892		49.816	-20.1219		48.9456	39.2818		47.92	17.1845		47.92	600
	47.94	300		49.837	79.3974		49.837	-21.0818		48.9661	50.4452		47.94	-40.4961		47.94	600
	47.96	300		49.858	79.6029		49.858	-22.0418		48.9867	34.6094		47.96	14.8232		47.96	600
	47.98	300		49.879	79.7083		49.879	-5.0017		49.0072	29.7728		47.98	-4.85746		47.98	600
	48	300		49.9	78.3137		49.9	-2.96163		49.0277	38.9362		48	2.46188		48	600
	48.02	300		49.921	80.8192		49.921	-20.9216		49.0483	-11.8997		48.02	37.7812		48.02	600
	48.04	300		49.942	78.4246		49.942	-18.8815		49.0688	9.26373		48.04	14.1006		48.04	600
	48.06	300		49.963	79.1301		49.963	-20.8414		49.0894	46.4279		48.06	37.4199		48.06	600
	48.08	300		49.984	78.4355		49.984	-15.8014		49.1099	29.5913		48.08	36.7392		48.08	600
	48.1	300		50.005	78.841		50.005	-13.7613		49.1304	25.7547		48.1	22.0586		48.1	600
	48.12	300		50.026	78.9464		50.026	-12.7212		49.151	18.9189		48.12	2.3779		48.12	600
	48.14	303		50.047	79.5519		50.047	-26.6812		49.1715	1.08226		48.14	7.69724		48.14	600
	48.16	303		50.068	81.6573		50.068	-1.64109		49.1921	25.2464		48.16	57.0166		48.16	600
	48.18	303		50.089	80.1628		50.089	-25.601		49.2126	39.4098		48.18	10.3359		48.18	600
	48.2	304		50.11	78.6682		50.11	-18.5609		49.2332	12.574		48.2	48.6553		48.2	600
	48.22	304		50.131	80.2736		50.131	-25.5209		49.2537	16.7374		48.22	31.9746		48.22	600
	48.24	304		50.152	80.8791		50.152	-21.4808		49.2742	26.9008		48.24	23.2939		48.24	600
	48.26	305		50.173	79.3845		50.173	-20.4408		49.2948	2.06497		48.26	13.6133		48.26	600
	48.28	306		50.194	79.59		50.194	-14.4007		49.3153	5.22836		48.28	6.9326		48.28	600
	48.3	307		50.215	80.0954		50.215	6.63939		49.3359	16.3925		48.3	15.2519		48.3	600
	48.32	307		50.236	80.2009		50.236	-8.32054		49.3564	3.55593		48.32	-10.4287		48.32	600
	48.34	307		50.257	81.0063		50.257	-23.2805		49.3769	1.71932		48.34	32.8906		48.34	600
	48.36	308		50.278	80.1118		50.278	-7.24041		49.3975	18.8835		48.36	23.2099		48.36	600
	48.38	308		50.299	79.6172		50.299	-1.20034		49.418	3.12477		48.38	23.5293		48.38	600
	48.4	309		50.32	80.3226		50.32	-16.1603		49.4386	-4.61776		48.4	17.8486		48.4	600
	48.42	309		50.341	78.8281		50.341	-14.1202		49.4591	17.6384		48.42	26.168		48.42	600
	48.44	310		50.362	79.7335		50.362	-9.08014		49.4796	16.8947		48.44	-5.51271		48.44	600
	48.46	312		50.383	80.439		50.383	-8.04007		49.5002	10.1521		48.46	12.8066		48.46	600
	48.48	312		50.404	80.2444		50.404	0		49.5207	40.4083		48.48	43.126		48.48	600
	48.5	313		50.425	80.1499		50.425	-8.8126		49.5413	17.6658		48.5	-1.5547		48.5	600
	48.52	314		50.446	79.6553		50.446	-13.6252		49.5618	-8.07799		48.52	-6.23536		48.52	600
	48.54	315.5		50.467	80.3607		50.467	-6.43781		49.5823	31.1782		48.54	43.084		48.54	600
	48.56	317.5		50.488	80.1662		50.488	-21.2504		49.6029	1.43568		48.56	-8.59668		48.56	600
	48.58	318.5		50.509	80.3716		50.509	-12.063		49.6234	13.6919		48.58	-2.27735		48.58	600
	48.6	320.5		50.53	81.4771		50.53	-4.87562		49.644	-4.05064		48.6	6.04199		48.6	600
	48.62	323.5		50.551	79.9825		50.551	-6.68823		49.6645	10.2056		48.62	20.3613		48.62	600
	48.64	326.5		50.572	80.588		50.572	-7.50083		49.6851	16.463		48.64	6.68066		48.64	600
	48.66	330.5		50.593	81.0934		50.593	-12.3134		49.7056	7.71924		48.66	0		48.66	600
	48.68	336.5		50.614	81.3988		50.614	-5.12604		49.7261	5.97546		48.68	6.06731		48.68	600
	48.7	341.5		50.635	81.5043		50.635	-6.93864		49.7467	13.2329		48.7	20.1346		48.7	600
	48.72	350		50.656	82.2097		50.656	-4.75125		49.7672	28.4891		48.72	12.2019		48.72	600
	48.74	364		50.677	83.0152		50.677	6.43615		49.7878	5.74659		48.74	35.2692		48.74	600
	48.76	384.5		50.698	83.2206		50.698	-8.37646		49.8083	8.0028		48.76	14.3366		48.76	600
	48.78	419		50.719	83.6261		50.719	-2.18906		49.8288	16.259		48.78	-20.5961		48.78	600
	48.8	473		50.74	84.8315		50.74	2.99834		49.8494	4.51648		48.8	-1.52882		48.8	600
	48.82	556.5		50.761	85.437		50.761	6.18573		49.8699	5.77269		48.82	21.5385		48.82	600
	48.84	678.5		50.782	86.0424		50.782	7.37313		49.8905	-0.96985		48.84	13.6058		48.84	600
	48.86	846		50.803	87.6479		50.803	14.5605		49.911	39.2864		48.86	-1.32688		48.86	600
	48.88	1065		50.824	88.6533		50.824	22.7479		49.9315	24.5426		48.88	14.7404		48.88	600
	48.9	1331		50.845	91.4587		50.845	24.9353		49.9521	15.8		48.9	-38.1923		48.9	600
	48.92	1568		50.866	89.0642		50.866	29.1227		49.9726	-9.94375		48.92	-1.12495		48.92	600
	48.94	1605		50.887	92.1696		50.887	41.3101		49.9932	17.3137		48.94	-17.0576		48.94	600
	48.96	1441		50.908	95.2751		50.908	47.4975		50.0137	0.56993		48.96	7.00967		48.96	600
	48.98	1258		50.929	98.0805		50.929	53.6849		50.0342	20.8261		48.98	15.077		48.98	600
	49	1139		50.95	97.686		50.95	69.8723		50.0548	4.0836		49	0.1443		49	600
	49.02	1093.5		50.971	102.491		50.971	80.0597		50.0753	10.3398		49.02	48.2116		49.02	600
	49.04	1099.5		50.992	104.597		50.992	108.247		50.0959	-4.40273		49.04	9.27892		49.04	600
	49.06	1081		51.013	110.002		51.013	84.4345		50.1164	34.8535		49.06	-1.65377		49.06	600
	49.08	963		51.034	112.008		51.034	115.622		50.137	-1.88905		49.08	4.41354		49.08	600
	49.1	803.5		51.055	116.613		51.055	146.809		50.1575	2.36716		49.1	-0.51914		49.1	600
	49.12	666		51.076	116.219		51.076	174.997		50.178	0.62337		49.12	16.5482		49.12	600
	49.14	560.5		51.097	113.324		51.097	171.184		50.1986	8.88083		49.14	1.61548		49.14	600
	49.16	482		51.118	112.13		51.118	219.371		50.2191	-17.863		49.16	21.6828		49.16	600
	49.18	428		51.139	108.935		51.139	240.559		50.2397	10.3945		49.18	27.7501		49.18	600
	49.2	389.5		51.16	109.84		51.16	294.746		50.2602	13.6507		49.2	-7.18259		49.2	600
	49.22	366		51.181	103.246		51.181	314.934		50.2807	6.90693		49.22	-18.1153		49.22	600
	49.24	350		51.202	106.051		51.202	361.121		50.3013	16.1644		49.24	-16.048		49.24	600
	49.26	340.5		51.223	104.357		51.223	357.308		50.3218	-4.57939		49.26	7.01935		49.26	600
	49.28	333.5		51.244	97.7622		51.244	328.496		50.3424	-0.32193		49.28	3.08666		49.28	600
	49.3	329.5		51.265	96.6676		51.265	316.683		50.3629	7.93428		49.3	14.154		49.3	600
	49.32	325.5		51.286	93.1731		51.286	284.871		50.3834	4.19049		49.32	5.22128		49.32	600
	49.34	322.5		51.307	88.4785		51.307	294.058		50.404	6.44796		49.34	-13.7114		49.34	600
	49.36	319.5		51.328	88.8839		51.328	228.245		50.4245	3.70417		49.36	-12.6441		49.36	600
	49.38	317.5		51.349	88.3894		51.349	256.433		50.4451	-6.03837		49.38	5.42322		49.38	600
	49.4	316.5		51.37	87.4948		51.37	239.62		50.4656	-0.78216		49.4	26.4905		49.4	600
	49.42	315		51.391	87.1003		51.391	173.808		50.4861	19.474		49.42	-9.44216		49.42	600
	49.44	313		51.412	85.1057		51.412	162.995		50.5067	0.73152		49.44	2.62515		49.44	600
	49.46	313		51.433	84.6112		51.433	128.182		50.5272	7.98773		49.46	-11.3075		49.46	600
	49.48	311		51.454	85.0166		51.454	81.3698		50.5478	6.24519		49.48	-31.2402		49.48	600
	49.5	311		51.475	82.7221		51.475	85.5572		50.5683	2.5014		49.5	-20.1729		49.5	600
	49.52	309		51.496	82.9275		51.496	80.7446		50.5889	27.7589		49.52	-11.1056		49.52	600
	49.54	309		51.517	83.5329		51.517	71.932		50.6094	9.01508		49.54	19.9617		49.54	600
	49.56	309		51.538	82.0384		51.538	68.1194		50.6299	14.2713		49.56	17.029		49.56	600
	49.58	307		51.559	82.4438		51.559	48.3068		50.6505	20.5287		49.58	2.09634		49.58	600
	49.6	307		51.58	81.2493		51.58	43.4942		50.671	6.78496		49.6	-9.83635		49.6	600
	49.62	307		51.601	81.2547		51.601	47.6816		50.6916	9.04242		49.62	10.231		49.62	600
	49.64	307		51.622	79.9602		51.622	24.869		50.7121	2.29864		49.64	28.2983		49.64	600
	49.66	307		51.643	80.7656		51.643	27.0564		50.7326	1.55485		49.66	8.36558		49.66	600
	49.68	305		51.664	83.1711		51.664	33.2438		50.7532	7.81231		49.68	2.43289		49.68	600
	49.7	305		51.685	80.1765		51.685	18.4312		50.7737	12.0685		49.7	-3.49979		49.7	600
	49.72	305		51.706	81.9819		51.706	22.6185		50.7943	-2.67401		49.72	-4.43248		49.72	600
	49.74	305		51.727	81.6874		51.727	10.8059		50.8148	-2.4178		49.74	-10.3652		49.74	600
	49.76	302		51.748	78.7928		51.748	10.9933		50.8353	4.83841		49.76	11.7021		49.76	600
	49.78	302		51.769	80.3983		51.769	-1.81926		50.8559	18.0959		49.78	-27.2306		49.78	600
	49.8	302		51.79	81.9037		51.79	6.36814		50.8764	11.3521		49.8	8.83676		49.8	600
	49.82	302		51.811	79.1092		51.811	30.5555		50.897	-6.39045		49.82	8.90408		49.82	600
	49.84	302		51.832	78.9146		51.832	0.74293		50.9175	-5.13424		49.84	4.97139		49.84	600
	49.86	301		51.853	79.1201		51.853	18.9303		50.938	2.12197		49.86	5.0387		49.86	600
	49.88	300		51.874	81.0255		51.874	16.1177		50.9586	-16.6206		49.88	14.106		49.88	600
	49.9	300		51.895	81.231		51.895	-12.6949		50.9791	-6.36436		49.9	12.1733		49.9	600
	49.92	300		51.916	77.6364		51.916	3.49251		50.9997	7.89311		49.92	-4.75937		49.92	600
	49.94	300		51.937	78.2418		51.937	18.6799		51.0202	5.14932		49.94	0.30795		49.94	600
[truncated: 503 more rows]

## Sheet: Fig.2b
	XPS spectra of MSbNSs
	X1	Y1		X2	Y2		X3	Y3		X4	Y4
	526.093	5756.02		526.001	1648.84		526.12	4352.69		526.111	-11.1145
	526.218	5999.03		526.126	1762.71		526.245	4538.91		526.236	-14.4217
	526.343	6314.05		526.251	2086.08		526.37	4831.66		526.361	34.771
	526.468	6709.57		526.376	2349.45		526.495	5402.4		526.486	169.964
	526.593	7321.58		526.501	2763.82		526.62	5962.65		526.611	102.157
	526.718	8315.6		526.626	3203.69		526.745	6755.4		526.736	182.349
	526.843	9400.12		526.751	3528.56		526.87	7707.14		526.861	242.542
	526.968	11141.1		526.876	4143.93		526.995	8686.89		526.986	288.235
	527.093	13020.1		527.001	4487.8		527.12	9953.13		527.111	418.428
	527.218	15680.7		527.126	5157.17		527.245	11077.4		527.236	520.12
	527.343	18569.7		527.251	5743.55		527.37	12132.1		527.361	702.813
	527.468	21162.2		527.376	6373.92		527.495	13152.4		527.486	792.506
	527.593	23302.7		527.501	6928.29		527.62	14139.1		527.611	939.699
	527.718	24162.2		527.626	7609.66		527.745	14593.4		527.736	1098.39
	527.843	24079.2		527.751	8073.53		527.87	15149.6		527.861	1342.08
	527.968	22846.8		527.876	8629.9		527.995	15541.4		527.986	1610.78
	528.093	21219.3		528.001	9094.27		528.12	15589.1		528.111	1991.97
	528.218	19192.3		528.126	9295.14		528.245	15474.8		528.236	2263.16
	528.343	17650.8		528.251	9664.01		528.37	15239.6		528.361	2780.36
	528.468	16870.8		528.376	9662.88		528.495	14883.8		528.486	3432.05
	528.593	16537.3		528.501	9467.75		528.62	14572.1		528.611	3928.24
	528.718	17197.4		528.626	9087.62		528.745	14593.3		528.736	4594.93
	528.843	18443.9		528.751	8912.99		528.87	14132.6		528.861	5070.63
	528.968	20990.9		528.876	8801.36		528.995	14223.3		528.986	5713.32
	529.093	23961.9		529.001	8778.73		529.12	14638.1		529.111	6180.51
	529.218	27795.9		529.126	8823.1		529.245	15081.3		529.236	6680.2
	529.343	32158.5		529.251	9133.47		529.37	15399.1		529.361	7059.9
	529.468	36814.5		529.376	9602.34		529.495	16153.8		529.486	7152.09
	529.593	41353		529.501	10061.7		529.62	16772.1		529.611	7159.78
	529.718	44911.5		529.626	10556.6		529.745	17136.8		529.736	7059.98
	529.843	47356		529.751	11144.5		529.87	17361.5		529.861	6886.17
	529.968	48528.5		529.876	11586.3		529.995	17482.8		529.986	6572.36
	530.093	48561.1		530.001	12139.7		530.12	17028.5		530.111	6248.05
	530.218	46466.6		530.126	12627.1		530.245	16802.3		530.236	5986.75
	530.343	43784.6		530.251	12763.4		530.37	16202.5		530.361	5589.94
	530.468	39959.1		530.376	12800.3		530.495	15525.3		530.486	5334.63
	530.593	35821.6		530.501	12481.7		530.62	14209.5		530.611	4895.82
	530.718	31512.1		530.626	12105		530.745	13042.8		530.736	4525.52
	530.843	27251.2		530.751	11486.9		530.87	11595		530.861	4381.71
	530.968	23502.2		530.876	10404.8		530.995	10435.3		530.986	4382.9
	531.093	20142.2		531.001	9200.65		531.12	8767.5		531.111	4280.1
	531.218	17355.2		531.126	8142.52		531.245	7463.75		531.236	4324.29
	531.343	14964.2		531.251	6960.39		531.37	6177.5		531.361	4318.48
	531.468	12946.7		531.376	5876.26		531.495	5099.24		531.486	4417.67
	531.593	11628.8		531.501	4806.63		531.62	4109.49		531.611	4387.37
	531.718	10370.8		531.626	3920.5		531.745	3394.23		531.736	4315.56
	531.843	9358.78		531.751	3344.37		531.87	2581.48		531.861	4300.25
	531.968	8696.3		531.876	2641.24		531.995	2123.73		531.986	4205.95
	532.093	8146.82		532.001	2182.61		532.12	1594.47		532.111	4015.14
	532.218	7543.33		532.126	1656.49		532.245	1334.22		532.236	3829.33
	532.343	7185.35		532.251	1477.86		532.37	983.964		532.361	3791.52
	532.468	6849.87		532.376	1131.73		532.495	815.71		532.486	3687.72
	532.593	6644.38		532.501	916.096		532.62	569.456		532.611	3399.41
	532.718	6397.9		532.626	662.466		532.745	517.202		532.736	3339.6
	532.843	6151.92		532.751	501.837		532.87	313.448		532.861	2922.29
	532.968	5919.93		532.876	452.707		532.995	265.194		532.986	2840.49
	533.093	5836.45		533.001	346.577		533.12	130.44		533.111	2703.18
	533.218	5681.97		533.126	215.447		533.245	189.185		533.236	2463.87
	533.343	5689.98		533.251	148.818		533.37	14.9315		533.361	2136.57
	533.468	5555		533.376	59.6878		533.495	96.1774		533.486	1989.26
	533.593	5631.5		533.501	102.558		533.62	85.6768		533.611	1663.45
	533.718	5528		533.626	-0.57164		533.745	245.229		533.736	1334.14
	533.843	5503		533.751	-16.3095		533.87	247.803		533.861	1194.34
	533.968	5417		533.876	-10.1764		533.995	258.758		533.986	993.529
	534.093	5421.5		534.001	71.9568		534.12	278.512		534.111	812.722
	534.218	5454		534.126	101.59		534.245	308.145		534.236	611.915
	534.343	5555		534.251	114.723		534.37	349.345		534.361	505.107
	534.468	5499.43		534.376	148.856		534.495	404.368		534.486	354.8
	534.593	5507.86		534.501	258.489		534.62	475.991		534.611	243.493
	534.718	5484.79		534.626	209.122		534.745	567.443		534.736	228.186
	534.843	5540.71		534.751	361.256		534.87	682.324		534.861	119.878
	534.968	5482.64		534.876	448.389		534.995	824.484		534.986	-2.42881
	535.093	5436.57		535.001	383.022		535.12	997.86		535.111	-14.7361
	535.218	5555		535.126	481.155		535.245	1206.28		535.236	-80.5433
	535.343	5676.82		535.251	463.288		535.37	1453.23		535.361	-5.85054
	535.468	5675.65		535.376	560.421		535.495	1741.54		535.486	-9.65778
	535.593	5777.47		535.501	784.554		535.62	2073.13		535.611	-62.9237
	535.718	6107.3		535.626	896.687		535.745	2448.65		535.736	-26.8751
	535.843	6379.62		535.751	1166.32		535.87	2867.2		535.861	-44.8265
	535.968	6707.95		535.876	1259.45		535.995	3326.09		535.986	-31.2779
	536.093	7276.77		536.001	1559.59		536.12	3784.44		536.111	-5.22927
	536.218	8012.1		536.126	1882.22		536.245	4369.56		536.236	76.3193
	536.343	9185.42		536.251	2244.35		536.37	4962.67		536.361	71.8679
	536.468	10712.2		536.376	2479.99		536.495	5631.28		536.486	154.417
	536.593	12363.1		536.501	3017.62		536.62	6486.4		536.611	163.965
	536.718	14207.9		536.626	3146.25		536.745	7155.01		536.736	356.514
	536.843	16007.7		536.751	3653.89		536.87	7818.62		536.861	364.062
	536.968	17402.5		536.876	3862.02		536.995	8162.24		536.986	469.111
	537.093	18080.9		537.001	4397.65		537.12	8680.35		537.111	725.66
	537.218	17760.7		537.126	4689.28		537.245	8838.96		537.236	816.208
	537.343	16856.5		537.251	5203.92		537.37	8832.58		537.361	1003.26
	537.468	15466.8		537.376	5285.05		537.495	9004.19		537.486	1228.31
	537.593	14154.2		537.501	5507.68		537.62	8842.8		537.611	1396.85
	537.718	13079		537.626	5546.32		537.745	8645.92		537.736	1804.9
	537.843	12328.8		537.751	5520.45		537.87	8427.53		537.861	2085.95
	537.968	12285.6		537.876	5495.08		537.995	8276.65		537.986	2510.5
	538.093	12599		538.001	5115.22		538.12	7949.26		538.111	2798.55
	538.218	13388.8		538.126	4845.85		538.245	7928.87		538.236	3260.6
	538.343	14694.1		538.251	4811.48		538.37	7771.99		538.361	3699.15
	538.468	16576.4		538.376	4568.62		538.495	7962.1		538.486	3920.19
	538.593	18905.3		538.501	4714.75		538.62	8228.71		538.611	4322.24
	538.718	21137.6		538.626	4684.88		538.745	8374.33		538.736	4489.79
	538.843	23917.4		538.751	4835.02		538.87	8795.44		538.861	4559.34
	538.968	26284.2		538.876	5102.65		538.995	9055.55		538.986	4560.39
	539.093	28406.1		539.001	5549.28		539.12	9230.67		539.111	4307.94
	539.218	29576.9		539.126	5885.91		539.245	9280.78		539.236	4199.99
	539.343	30118.2		539.251	6032.05		539.37	9291.39		539.361	3974.03
	539.468	29841		539.376	6405.18		539.495	9411.51		539.486	3694.08
	539.593	28977.9		539.501	6557.81		539.62	9083.62		539.611	3262.13
	539.718	27012.2		539.626	6594.45		539.745	8586.23		539.736	2941.18
	539.843	24759.5		539.751	6562.08		539.87	8063.85		539.861	2585.23
	539.968	22254.8		539.876	6416.71		539.995	7302.46		539.986	2240.28
	540.093	19678.2		540.001	6181.35		540.12	6726.07		540.111	1931.83
	540.218	17172.5		540.126	5746.98		540.245	5899.19		540.236	1592.37
	540.343	14847.3		540.251	5198.11		540.37	5102.3		540.361	1442.42
	540.468	13035.1		540.376	4518.75		540.495	4294.91		540.486	1245.97
	540.593	11497		540.501	3786.38		540.62	3469.53		540.611	1017.02
	540.718	9955.78		540.626	3163.51		540.745	2805.14		540.736	709.569
	540.843	8962.11		540.751	2578.15		540.87	2216.25		540.861	606.118
	540.968	8096.43		540.876	2090.78		540.995	1702.37		540.986	443.166
	541.093	7686.75		541.001	1480.41		541.12	1348.98		541.111	374.215
	541.218	7040.08		541.126	1238.55		541.245	1001.09		541.236	351.763
	541.343	6604.4		541.251	786.178		541.37	683.706		541.361	196.812
	541.468	6262.23		541.376	644.311		541.495	562.82		541.486	116.861
	541.593	6241.05		541.501	411.444		541.62	276.933		541.611	73.9092
	541.718	5819.38		541.626	322.578		541.745	282.546		541.736	37.4578
	541.843	5827.7		541.751	91.7107		541.87	111.16		541.861	-20.9936
	541.968	5647.03		541.876	-7.65621		541.995	42.7732		541.986	33.2158
	542.093	5675.85		542.001	-24.0231		542.12	31.8866		542.111	13.7336

## Sheet: Fig.2d
	FTIR spectra of MSbNSs
	X1	Y1	Y2	Y3	Y4
	399.199	0	0	0	0
	401.127	0	0	0	0
	403.056	0	0	0	0
	404.984	0	0	0	0
	406.913	0	0	0	0
	408.841	0	0	0	0
	410.77	0	0	0	0
	412.698	0	0	0	0
	414.627	0	0	0	0
	416.555	0	0	0	0
	418.484	0	0	0	0
	420.412	0	0	0	0
	422.341	0	0	0	0
	424.269	0	0	0	0
	426.198	0	0	0	0
	428.126	0	0	0	0
	430.055	0	0	0	0
	431.983	0	0	0	0
	433.912	0	0	0	0
	435.84	0	0	0	0
	437.769	0	0	0	0
	439.697	0	0	0	0
	441.626	0	0	0	0
	443.554	0	0	0	0
	445.483	0	0	0	0
	447.411	0	0	0	0
	449.34	0	0	0	0
	451.268	0	0	0	0
	453.197	0	0	0	0
	455.125	0	0	0	0
	457.054	0	0	0	0
	458.982	0	0	0	0
	460.911	0	0	0	0
	462.839	0	0	0	0
	464.768	0	0	0	0
	466.696	0	0	0	0
	468.625	0	0	0	0
	470.553	0	0	0	0
	472.482	0	0	0	0
	474.41	0	0	0	0
	476.339	0	0	0	0
	478.267	0	0	0	0
	480.196	0	0	0	0
	482.124	0	0	0	0
	484.053	0	0	0	0
	485.981	0	0	0	0
	487.91	0	0	0	0
	489.838	0	0	0	0
	491.767	0	0	0	0
	493.695	0	0	0	0
	495.624	0	0	0	0
	497.552	0	0	0	0
	499.481	0	0	0	0
	501.409	0	0	0	0
	503.338	0	0	0	0
	505.266	0	0	0	0
	507.195	0	0	0	0
	509.123	0	0	0	0
	511.052	0	0	0	0
	512.98	0	0	0	0
	514.909	0	0	0	0
	516.837	0	0	0	0
	518.766	0	0	0	0
	520.694	0	0	0	0
	522.623	0	0	0	0
	524.551	0	0	0	0
	526.48	0	0	0	0
	528.408	0	0	0	0
	530.337	0	0	0	0
	532.265	0	0	0	0
	534.194	0	0	0	0
	536.122	0	0	0	0
	538.051	0	0	0	0
	539.979	0	0	0	0
	541.908	0	0	0	0
	543.836	0	0	0	0
	545.765	0	0	0	0
	547.693	0	0	0	0
	549.622	0	0	0	0
	551.55	0	0	0	0
	553.479	0	0	0	0
	555.407	0	0	0	0
	557.336	0	0	0	0
	559.264	0	0	0	0
	561.193	0	0	0	0
	563.121	0	0	0	0
	565.05	0	0	0	0
	566.978	0	0	0	0
	568.907	0	0	0	0
	570.835	0	0	0	0
	572.764	0	0	0	0
	574.692	0	0	0	0
	576.621	0	0	0	0
	578.549	0	0	0	0
	580.478	0	0	0	0
	582.406	0	0	0	0
	584.335	0	0	0	0
	586.263	0	0	0	0
	588.192	0	0	0	0
	590.12	0	0	0	0
	592.049	0	0	0	0
	593.977	0	0	0	0
	595.906	0	0	0	0
	597.834	0	0	0	0
	599.763	0	0	0	0
	601.691	0	0	0	0
	603.62	0	0	0	0
	605.548	0	0	0	0
	607.477	0	0	0	0
	609.405	0	0	0	0
	611.334	0	0	0	0
	613.262	0	0	0	0
	615.191	0	0	0	0
	617.119	0	0	0	0
	619.048	0	0	0	0
	620.976	0	0	0	0
	622.905	0	0	0	0
	624.833	0	0	0	0
	626.762	0	0	0	0
	628.69	0	0	0	0
	630.619	0	0	0	0
	632.547	0	0	0	0
	634.476	0	0	0	0
	636.404	0	0	0	0
	638.333	0	0	0	0
	640.261	0	0	0	0
	642.19	0	0	0	0
	644.118	0	0	0	0
	646.047	0	0	0	0
	647.975	0	0	-0.18717	0
	649.904	80.4344	83.7996	71.4462	85.961
	651.832	80.0638	84.0717	71.726	86.1301
	653.761	80.0115	84.0688	71.6577	85.9156
	655.689	80.2062	84.3551	72.0605	85.8234
	657.618	80.0587	84.4447	72.2775	85.5539
	659.546	79.5042	84.274	71.9602	85.2372
	661.475	79.3721	84.1827	71.7745	85.3794
	663.403	79.2537	84.1019	71.8529	85.4429
	665.332	79.0648	83.9094	71.5707	85.3419
	667.26	79.0387	83.32	71.153	85.2295
	669.188	78.3478	82.4384	70.1203	84.4747
	671.117	77.4186	81.9362	69.3851	83.68
	673.045	76.4745	81.0712	68.7306	82.9193
	674.974	75.5065	80.0025	67.8771	82.0127
	676.903	74.6415	79.0847	66.9549	81.17
	678.831	73.5283	78.0962	65.6853	80.2438
	680.76	72.2506	77.0335	64.3614	79.3859
	682.688	71.047	75.9092	63.2516	78.455
	684.616	70.0113	74.7202	62.0135	77.4259
	686.545	68.9665	73.7265	61.1136	76.486
	688.473	67.902	72.9247	60.42	75.5769
	690.402	66.8922	71.777	59.5871	74.5612
	692.331	66.0033	70.7284	58.7795	73.6721
	694.259	65.1756	69.8555	57.974	72.7574
	696.188	64.2099	68.9473	57.1774	71.8342
	698.116	63.2199	67.8413	56.2882	70.8722
	700.044	62.0564	66.4764	55.3033	69.7452
	701.973	60.6183	65.0911	54.0273	68.3758
	703.902	58.8038	63.3079	52.3368	66.5942
	705.83	56.4965	60.8544	50.2812	64.4035
	707.759	53.7739	57.921	47.8624	61.6675
	709.687	50.763	54.7404	45.0636	58.5516
	711.615	47.2562	51.1594	41.7583	54.827
	713.544	43.3708	47.0344	38.0572	50.6555
	715.472	38.9693	42.3093	33.8173	45.9146
	717.401	34.0019	36.9966	29.0672	40.4452
	719.33	28.9793	31.6828	24.4505	34.7604
	721.258	26.125	28.5708	22.366	31.0591
	723.187	27.0049	29.4157	24.0609	31.3247
	725.115	30.932	33.3252	28.3869	34.8215
	727.043	35.8487	38.3678	33.1991	39.8268
	728.972	40.6411	43.5327	37.6355	45.1762
	730.9	44.569	47.6989	41.216	49.7154
	732.829	47.5274	50.7485	43.9079	53.0178
	734.757	49.6705	52.9374	45.9866	55.334
	736.686	51.5636	54.9317	47.8743	57.466
	738.614	53.3462	56.6905	49.6853	59.2677
	740.543	54.8692	58.0877	51.3359	60.6189
	742.471	56.1499	59.2481	52.7499	61.5674
	744.4	57.3203	60.3921	54.0144	62.4971
	746.328	58.1629	61.1812	54.8654	63.2418
	748.257	58.6118	61.5546	55.4286	63.5825
	750.185	58.5912	61.4803	55.6971	63.533
	752.114	58.1933	61.0391	55.6727	62.8808
	754.042	57.3128	60.1046	55.3414	61.5089
	755.971	55.9776	58.5454	54.6855	59.6892
	757.899	54.5953	56.9121	53.7442	57.9858
	759.828	53.5474	55.9387	52.7675	57.1293
	761.756	52.7612	55.2684	51.8266	56.8212
	763.685	52.0839	54.604	50.9976	56.5216
	765.613	51.3564	53.8296	50.2972	55.9424
	767.542	50.7098	53.072	49.699	55.2896
	769.47	50.1344	52.3408	49.2242	54.6412
	771.399	49.4787	51.6309	48.8703	53.8499
	773.327	48.7294	50.903	48.444	53.0279
	775.256	48.0439	50.0504	47.9473	52.277
	777.184	47.1658	49.0909	47.3344	51.3998
	779.113	46.225	48.2001	46.5714	50.563
	781.041	45.2519	47.2164	45.7388	49.6563
	782.97	44.2091	46.2219	44.8873	48.7079
	784.898	43.4177	45.3376	44.0635	47.7828
	786.827	42.8638	44.732	43.488	47.1628
	788.755	42.4388	44.3147	43.1951	46.9129
	790.684	42.2864	44.1997	43.1213	46.8582
	792.612	42.4748	44.4229	43.3698	47.0586
	794.541	43.1167	45.0216	43.9585	47.7204
	796.469	43.9541	45.8821	44.6882	48.7354
	798.398	44.8909	46.9802	45.4903	50.051
	800.326	45.8508	48.1542	46.364	51.3442
	802.255	46.9124	49.3919	47.2681	52.6538
	804.183	48.0946	50.7116	48.0699	54.1451
	806.112	49.342	52.0965	48.909	55.7252
	808.04	50.4637	53.354	49.7015	57.1734
	809.969	51.5634	54.5408	50.3877	58.5812
	811.897	52.5203	55.6668	50.9588	59.8224
	813.826	53.459	56.7395	51.2339	60.937
	815.754	54.3561	57.7016	51.2519	61.9646
	817.683	55.2899	58.7246	51.5772	63.0328
	819.611	56.2412	59.8059	52.753	64.0886
	821.54	57.2419	60.8535	54.342	65.0293
	823.468	58.19	61.894	55.831	65.9493
	825.397	59.2102	63.0355	57.242	67.1077
	827.325	60.2516	64.1863	58.6172	68.28
	829.254	61.3048	65.3676	59.8742	69.4508
	831.182	62.2666	66.47	60.9479	70.5909
	833.111	63.1739	67.5132	61.8528	71.5451
	835.039	63.9434	68.4091	62.6003	72.3184
	836.968	64.6375	69.1094	63.2577	72.9315
	838.896	65.1672	69.6408	63.7062	73.4631
	840.825	65.5433	70.0966	64.0736	73.9278
	842.753	65.918	70.475	64.3783	74.2582
	844.682	66.2926	70.7445	64.522	74.5156
	846.61	66.5583	70.9397	64.6245	74.8071
	848.539	66.8017	71.169	64.7527	75.0161
	850.467	67.058	71.3934	64.9582	75.15
	852.396	67.2641	71.5929	65.1182	75.336
	854.324	67.5853	71.975	65.3765	75.5591
	856.253	68.0732	72.4229	65.8616	75.9279
	858.181	68.5955	72.8622	66.4364	76.3372
	860.11	69.1487	73.3928	66.9209	76.6898
	862.038	69.7011	73.8947	67.4687	77.0392
	863.967	70.0955	74.2399	67.98	77.2639
	865.895	70.2884	74.3785	68.3444	77.1802
	867.824	70.5748	74.5827	68.6274	77.1278
	869.752	70.9141	74.87	68.8021	77.3512
	871.681	71.1626	75.1436	68.8994	77.647
	873.609	71.2718	75.3268	68.9404	77.8313
	875.538	71.2823	75.3098	68.8779	77.7975
	877.466	71.053	74.9872	68.5913	77.4778
	879.395	70.3413	74.1662	67.8949	76.5856
	881.323	69.07	72.7523	66.7937	74.9316
	883.252	67.6086	71.252	65.4063	73.2165
	885.18	66.5451	70.265	64.0492	72.3413
	887.109	66.0377	69.7332	63.223	71.9426
	889.037	66.0597	69.7167	63.2856	71.8995
	890.966	66.8875	70.633	63.9986	72.8845
	892.894	68.1361	72.0074	64.8996	74.4432
	894.823	68.7669	72.7893	65.2699	75.4013
	896.751	68.2529	72.2667	64.4688	75.1005
	898.68	66.368	70.3281	62.2317	73.3829
	900.608	62.955	66.8662	58.335	70.2971
	902.537	57.6581	61.5446	52.4614	65.5698
	904.465	50.2815	53.9875	44.5341	58.7413
	906.394	42.1529	45.4874	36.2505	50.6492
	908.322	36.6616	39.6446	31.2101	44.597
	910.251	37.7495	40.6879	32.6541	45.2549
	912.179	45.1151	48.2775	39.8312	52.7378
	914.108	54.3035	57.6766	48.9055	62.0152
	916.036	61.9467	65.5369	56.7582	69.4629
	917.965	67.4988	71.3	62.5796	74.6604
	919.893	71.3578	75.2076	66.6674	78.1288
	921.822	74.0198	77.8924	69.537	80.4598
	923.75	75.9613	79.7759	71.6216	82.0814
	925.679	77.3887	81.1328	73.1444	83.2482
	927.607	78.3734	82.2018	74.2671	84.1231
	929.536	79.0448	82.9307	75.0606	84.7461
	931.464	79.5297	83.4179	75.6572	85.1795
	933.393	79.9477	83.752	76.0489	85.4769
	935.321	80.3072	84.0808	76.3845	85.7133
	937.25	80.5573	84.3566	76.7059	85.863
	939.178	80.7308	84.5657	77.0445	86.0652
	941.107	80.8761	84.6212	77.2517	86.2251
	943.035	81.0278	84.7228	77.34	86.3235
	944.964	81.191	84.8688	77.3769	86.342
	946.892	81.2982	84.9456	77.4014	86.349
	948.821	81.2608	84.8947	77.3303	86.2826
	950.749	81.1497	84.6681	77.0948	86.0454
	952.678	80.8963	84.2916	76.6522	85.6901
	954.606	80.4098	83.7459	75.8803	85.1931
	956.535	79.515	82.6787	74.5098	84.236
	958.463	77.8843	80.7853	72.0761	82.4679
	960.392	75.1932	77.7074	68.0466	79.5374
	962.32	71.3666	73.2627	62.7848	75.3215
	964.249	67.6071	68.8735	58.5083	71.0862
	966.177	65.9017	66.9073	57.4363	69.0979
	968.106	66.7951	67.9425	59.3501	70.0637
	970.034	69.2461	70.7248	62.7306	72.7419
	971.963	72.2228	74.1192	66.4306	75.9205
	973.891	74.9574	77.3609	69.7919	78.912
	975.82	77.0071	79.8274	72.3317	81.2176
	977.748	78.3176	81.341	73.9666	82.7093
	979.677	78.8914	82.0467	74.6883	83.4203
	981.605	78.6704	81.9579	74.475	83.3572
	983.534	77.6075	80.9663	73.3657	82.5062
	985.462	75.6218	78.9851	71.1653	80.8131
	987.391	72.6657	76.0159	67.8667	78.2246
	989.319	69.4383	72.8254	64.4527	75.3594
	991.248	67.3889	70.895	62.4727	73.5712
	993.176	67.5658	71.0333	62.7668	73.7326
	995.105	69.3899	72.796	64.828	75.2669
	997.033	71.7908	75.2094	67.5664	77.2483
	998.962	74.313	77.7068	70.4114	79.3256
	1000.89	76.6188	79.9871	73.0302	81.2655
	1002.82	78.4335	81.8642	75.1225	82.7948
	1004.75	79.6938	83.1341	76.6603	83.9029
	1006.68	80.5185	83.9077	77.6459	84.6036
	1008.6	81.1037	84.456	78.266	85.0926
	1010.53	81.3874	84.7445	78.6183	85.3027
	1012.46	81.4912	84.8687	78.908	85.3584
	1014.39	81.6343	85.0156	79.1556	85.4309
	1016.32	81.8977	85.2527	79.3878	85.7506
	1018.25	82.1346	85.4282	79.5339	86.1194
	1020.17	82.3083	85.621	79.6702	86.3795
	1022.1	82.4187	85.762	79.7717	86.4388
	1024.03	82.4691	85.7855	79.8495	86.4078
	1025.96	82.4661	85.7212	79.8584	86.3551
	1027.89	82.3307	85.5864	79.8258	86.2148
	1029.82	82.1778	85.4399	79.8041	85.9779
	1031.75	82.0403	85.3004	79.7566	85.6794
	1033.67	81.9009	85.0949	79.6893	85.3209
	1035.6	81.8319	84.9928	79.6729	85.149
	1037.53	81.8778	85.0464	79.7212	85.2135
	1039.46	81.9928	85.1703	79.7578	85.3856
	1041.39	82.0866	85.3576	79.7486	85.596
	1043.32	82.2074	85.4432	79.7211	85.7862
	1045.24	82.1986	85.3971	79.5737	85.8492
	1047.17	82.0726	85.2342	79.3757	85.774
	1049.1	81.7646	84.9324	79.1353	85.5052
	1051.03	81.3274	84.5133	78.8886	84.9161
	1052.96	80.8254	83.9743	78.5655	84.1882
	1054.89	80.3972	83.508	78.2807	83.5346
	1056.82	80.2067	83.3013	78.068	83.2079
	1058.74	80.1263	83.2375	77.8748	83.2123
	1060.67	79.8307	82.9273	77.6201	83.0374
	1062.6	79.193	82.2097	77.2223	82.3771
	1064.53	78.3418	81.2926	76.6822	81.4212
	1066.46	77.6173	80.6483	76.0793	80.7558
	1068.39	77.2719	80.3988	75.5282	80.7354
	1070.32	77.3367	80.4922	75.3322	81.0925
	1072.24	77.6379	80.8966	75.4823	81.6451
	1074.17	78.1222	81.4477	75.8494	82.3008
	1076.1	78.7361	82.039	76.362	82.9291
	1078.03	79.3936	82.778	77.0508	83.5994
	1079.96	80.0222	83.5564	77.8015	84.2917
	1081.89	80.6985	84.221	78.4571	84.9615
	1083.82	81.2858	84.7161	78.9719	85.4685
	1085.74	81.6813	85.0744	79.3891	85.7569
	1087.67	81.9446	85.3246	79.71	86.0105
	1089.6	82.0424	85.4738	79.9122	86.2365
	1091.53	82.2224	85.6847	80.1874	86.4666
	1093.46	82.7541	86.2498	80.6583	86.9411
	1095.39	83.5326	87.0722	81.2907	87.651
	1097.32	84.2948	87.8887	82.0746	88.4275
	1099.24	85.0168	88.6633	82.7805	89.1966
	1101.17	85.6477	89.3543	83.3429	89.7921
	1103.1	86.0355	89.712	83.7203	90.1207
	1105.03	86.3756	90.0159	84.0343	90.4113
	1106.96	86.6581	90.37	84.3061	90.639
	1108.89	86.8497	90.6165	84.5194	90.8269
	1110.81	87.0057	90.762	84.6621	90.9834
	1112.74	87.1139	90.8588	84.7577	91.0319
	1114.67	87.2241	90.941	84.8742	91.1012
	1116.6	87.3191	91.0662	85.0181	91.1962
	1118.53	87.4488	91.2281	85.1581	91.3249
	1120.46	87.7038	91.5134	85.4064	91.5428
	1122.38	87.9642	91.7973	85.6235	91.733
	1124.31	88.1981	92.0552	85.815	91.8229
	1126.24	88.3681	92.2274	86.0012	91.8673
	1128.17	88.5501	92.346	86.2442	91.9276
	1130.1	88.5395	92.3226	86.3618	91.7481
	1132.03	88.4213	92.1971	86.4789	91.3869
	1133.96	88.1582	91.9632	86.5353	90.8641
	1135.88	88.0197	91.8946	86.5661	90.6704
	1137.81	88.2531	92.2219	86.6308	91.1037
	1139.74	88.7154	92.796	86.666	91.8077
	1141.67	89.0682	93.2553	86.5914	92.3979
	1143.6	89.248	93.5627	86.514	92.8075
	1145.53	89.4194	93.8436	86.3589	93.158
	1147.46	89.6605	94.1357	86.1161	93.5516
	1149.38	89.8328	94.309	85.8475	93.7793
	1151.31	89.9164	94.4561	85.8382	93.8799
	1153.24	90.0093	94.5913	86.0224	93.9803
	1155.17	90.1285	94.697	86.2108	94.1435
	1157.1	90.2054	94.7426	86.2391	94.2522
	1159.03	90.2145	94.8122	86.2476	94.3398
	1160.95	90.1472	94.8288	86.2981	94.364
	1162.88	90.1375	94.836	86.4728	94.3914
	1164.81	90.1258	94.8845	86.6745	94.401
	1166.74	90.1478	94.9562	86.923	94.4538
	1168.67	90.1208	94.9901	87.1055	94.5084
	1170.6	90.1463	95.0465	87.3384	94.6158
	1172.53	90.1789	95.0932	87.5356	94.6708
	1174.45	90.2413	95.156	87.7513	94.6945
	1176.38	90.2913	95.1087	87.892	94.6583
	1178.31	90.3753	95.036	87.969	94.6512
	1180.24	90.4304	94.9869	87.9426	94.5866
	1182.17	90.4611	95.0082	87.9221	94.5472
	1184.1	90.4272	94.9607	87.874	94.5369
	1186.03	90.423	94.8411	87.814	94.5465
	1187.95	90.4085	94.7465	87.6918	94.4722
	1189.88	90.4056	94.7284	87.6106	94.401
	1191.81	90.3256	94.6222	87.4903	94.3076
	1193.74	90.2504	94.5609	87.3916	94.2503
	1195.67	90.1981	94.5456	87.3062	94.1934
	1197.6	90.1207	94.4827	87.2458	94.0918
	1199.53	90.0231	94.3625	87.1649	93.992
	1201.45	90.0237	94.3604	87.1595	93.9795
	1203.38	90.0018	94.3238	87.0642	93.9405
	1205.31	89.9915	94.2906	87.0269	93.9345
	1207.24	89.8768	94.1657	86.9622	93.7982
	1209.17	89.7959	94.0619	86.8795	93.6333
	1211.1	89.6987	93.9023	86.8032	93.4619
	1213.03	89.5022	93.6984	86.7338	93.2068
	1214.95	89.3646	93.5021	86.6785	92.9936
	1216.88	89.3392	93.3952	86.724	92.9025
	1218.81	89.3025	93.2784	86.7622	92.8335
	1220.74	89.2875	93.2406	86.7778	92.8542
	1222.67	89.2598	93.2785	86.7168	92.9438
	1224.6	89.246	93.2904	86.6429	93.0947
	1226.52	89.201	93.1818	86.4657	93.1535
	1228.45	89.1428	93.1074	86.3217	93.1833
	1230.38	89.0626	93.0013	86.1982	93.1755
	1232.31	89.0185	92.9039	86.0807	93.1763
	1234.24	88.9106	92.8155	85.9564	93.1381
	1236.17	88.7462	92.6667	85.884	93.0494
	1238.1	88.5208	92.4046	85.6614	92.8411
	1240.02	88.2503	92.1015	85.3829	92.5512
	1241.95	87.9215	91.7694	85.0837	92.1771
	1243.88	87.5374	91.395	84.8333	91.6872
	1245.81	87.2014	91.0274	84.5998	91.2073
	1247.74	87.1273	90.9258	84.4574	91.1339
	1249.67	87.2319	91.1022	84.3274	91.4273
	1251.6	87.3199	91.3094	84.151	91.7503
	1253.52	87.2763	91.3834	83.8711	91.9271
	1255.45	87.1827	91.3836	83.5856	91.9969
	1257.38	87.0419	91.2998	83.2401	91.9778
	1259.31	86.8687	91.2106	82.8482	91.9012
	1261.24	86.6172	91.0607	82.3935	91.7511
	1263.17	86.3187	90.8264	81.8858	91.5283
	1265.09	85.9397	90.4788	81.2895	91.1806
	1267.02	85.6242	90.1972	80.7685	90.8906
	1268.95	85.3929	89.9945	80.3362	90.6837
	1270.88	85.1693	89.8384	79.9364	90.5097
	1272.81	84.9062	89.6777	79.4975	90.2734
	1274.74	84.5932	89.4716	79.0322	90.0368
	1276.66	84.1896	89.0946	78.4827	89.6839
	1278.59	83.8249	88.716	77.9239	89.2989
	1280.52	83.4808	88.4159	77.304	88.9789
	1282.45	83.1308	88.1759	76.6991	88.7255
	1284.38	82.7509	87.913	76.0667	88.3862
	1286.31	82.2776	87.4784	75.3096	87.8855
	1288.24	81.6739	86.8553	74.3693	87.2524
	1290.16	81.0124	86.2254	73.3235	86.6038
	1292.09	80.3316	85.6011	72.148	85.9888
	1294.02	79.7325	85.0786	70.9588	85.5722
	1295.95	79.1865	84.5864	69.8062	85.3282
	1297.88	78.6451	84.1171	68.7445	85.1114
	1299.81	78.1575	83.6843	67.7771	84.7914
	1301.74	77.9046	83.4297	67.1102	84.5706
	1303.66	77.8141	83.3405	66.7414	84.46
	1305.59	77.8452	83.4084	66.535	84.4903
	1307.52	78.1344	83.7137	66.3646	84.8148
	1309.45	78.6171	84.2059	66.2685	85.3949
	1311.38	79.0711	84.654	66.207	85.8922
	1313.31	79.5956	85.1675	66.2413	86.3372
	1315.23	80.1499	85.7727	66.383	86.8301
	1317.16	80.7272	86.3573	66.6638	87.3436
	1319.09	81.329	86.9125	67.1174	87.8276
	1321.02	81.9532	87.5723	67.823	88.3706
	1322.95	82.5101	88.1421	68.6564	88.8009
	1324.88	82.9915	88.5304	69.5764	89.078
	1326.81	83.3317	88.7569	70.5576	89.1817
	1328.73	83.5266	88.8627	71.4687	89.1733
	1330.66	83.5113	88.7596	72.0514	89.0126
	1332.59	83.2969	88.4557	72.2615	88.6608
	1334.52	82.7737	87.7772	72.1296	87.9092
	1336.45	81.858	86.6264	71.6597	86.6605
	1338.38	80.5114	84.9737	70.7498	84.9198
	1340.31	79.2127	83.514	69.811	83.4067
	1342.23	78.7107	83.078	69.4321	82.9938
	1344.16	78.6776	83.133	69.4897	83.2724
	1346.09	78.3293	82.8226	69.5238	83.2031
	1348.02	77.6395	81.9997	69.4193	82.5736
	1349.95	76.8743	81.1006	69.3017	81.769
	1351.88	76.5041	80.6905	69.5241	81.3289
	1353.81	76.7953	80.9307	70.2527	81.5398
	1355.73	77.4349	81.5808	71.3368	82.1373
	1357.66	77.844	81.9935	72.1885	82.4954
	1359.59	77.7681	81.797	72.4711	82.3084
	1361.52	77.0992	80.927	72.0828	81.4375
	1363.45	75.8952	79.6591	71.2121	80.1096
	1365.38	74.5336	78.4102	70.1739	78.7843
	1367.3	73.3287	77.1185	69.2454	77.4411
	1369.23	72.6042	76.221	68.852	76.3514
	1371.16	72.1268	75.5548	68.9237	75.1975
	1373.09	70.3785	73.36	68.0339	72.2428
	1375.02	65.5055	67.9288	64.4652	65.7709
	1376.95	60.62	62.7379	60.3606	59.8214
	1378.88	60.738	62.8324	60.1498	59.5511
	1380.8	66.2051	68.7526	64.2063	65.62
	1382.73	71.9466	75.1007	68.1899	72.676
	1384.66	75.5327	79.1467	70.4158	77.546
	1386.59	77.5635	81.3933	71.5812	80.3989
	1388.52	78.8329	82.999	72.1647	82.4049
	1390.45	79.6396	84.1027	72.4661	83.7069
	1392.38	80.3012	84.8028	72.9792	84.5305
	1394.3	81.1314	85.484	74.2451	85.3242
	1396.23	81.9221	86.3042	75.7357	86.1689
	1398.16	82.331	86.7433	76.7017	86.6158
	1400.09	82.1843	86.6787	77.1072	86.584
	1402.02	81.8154	86.4872	77.2094	86.406
	1403.95	81.7318	86.339	77.425	86.2563
	1405.87	82.4	87.0039	78.2178	86.7979
	1407.8	82.9269	87.6565	78.7125	87.26
	1409.73	82.9194	87.6562	78.5663	87.2013
	1411.66	82.2419	86.9309	77.6536	86.5482
	1413.59	81.4304	86.0886	76.5906	85.8283
	1415.52	81.0083	85.4879	75.8777	85.3436
	1417.44	81.0895	85.2582	75.5888	85.1764
	1419.37	80.8587	84.9789	74.8804	84.9622
	1421.3	80.2028	84.6482	73.78	84.7019
	1423.23	78.879	83.3241	71.8002	83.5771
	1425.16	76.7534	81.2523	68.8898	81.8432
	1427.09	74.1282	78.6728	65.5839	79.6113
	1429.02	70.7428	75.1069	61.6731	76.4516
	1430.94	66.6498	70.8818	57.422	72.5328
	1432.87	63.0468	67.1579	54.0831	68.9613
	1434.8	60.0603	63.9033	51.602	65.7303
	1436.73	57.1637	60.6397	49.4638	62.3656
	1438.66	55.0842	58.555	48.1613	60.0637
	1440.59	53.8557	57.2953	47.4716	58.5591
	1442.52	52.6307	55.9538	46.7672	56.9283
	1444.44	51.4958	54.6704	46.0439	55.3546
	1446.37	50.0969	53.0409	44.9428	53.443
	1448.3	47.7371	50.4193	42.9489	50.516
	1450.23	44.4511	46.9383	40.1225	46.772
	1452.16	39.9519	42.127	36.1655	41.8434
	1454.09	35.4739	37.3404	32.1531	37.0387
	1456.02	31.7951	33.2959	28.8829	32.9528
	1457.94	30.054	31.4115	27.2395	30.9129
	1459.87	29.4533	30.9895	26.3418	30.5518
	1461.8	28.9576	30.6267	25.3383	30.3985
	1463.73	27.6437	29.3157	23.6286	29.3129
	1465.66	26.6579	28.3583	22.3748	28.3982
	1467.59	28.8058	30.584	24.3451	30.3071
	1469.52	36.4788	38.4561	31.2956	37.5082
	1471.44	48.3426	50.5167	41.6578	48.9566
	1473.37	62.2192	64.9986	53.3088	63.293
	1475.3	68.9923	72.3804	58.5451	70.8915
	1477.23	73.9017	77.8862	61.8077	76.6314
	1479.16	77.028	81.4654	63.4246	80.353
	1481.09	79.5565	84.2264	64.25	83.2648
	1483.01	81.2627	86.197	64.5929	85.3556
	1484.94	82.6161	87.663	65.0991	86.9604
	1486.87	83.4987	88.4117	65.821	87.9078
	1488.8	84.4633	89.2198	67.2177	88.9024
	1490.73	85.1402	90.1501	69.1178	89.8294
	1492.66	85.813	91.3886	71.0466	90.9596
	1494.59	86.1461	91.8717	72.5167	91.4549
	1496.51	86.7031	92.3734	74.2583	92.0783
	1498.44	87.0633	92.9685	75.7344	92.6935
	1500.37	87.5502	93.8634	77.1056	93.5018
	1502.3	87.7714	94.3821	78.1178	93.9673
	1504.23	87.9923	94.5947	78.9	94.2532
	1506.16	88.036	94.0234	79.532	93.9248
	1508.09	88.5095	94.8182	80.9529	94.7165
	1510.01	88.6957	95.8862	81.983	95.5875
	1511.94	88.9098	96.7457	83.027	96.3043
	1513.87	88.8953	97.0726	83.8278	96.5656
	1515.8	89.0723	97	84.391	96.6169
	1517.73	89.2309	96.8913	84.7771	96.5713
	1519.66	89.4707	96.9052	85.0656	96.6181
	1521.58	89.6781	96.3826	85.0106	96.1424
	1523.51	89.8656	96.4821	85.0092	96.1555
	1525.44	89.907	96.285	84.8311	95.8827
	1527.37	90.1042	96.3657	84.7576	95.8855
	1529.3	90.1231	96.4714	84.5989	95.9817
	1531.23	90.1813	96.3814	84.3893	95.9576
	1533.15	90.1868	95.9046	83.9562	95.6007
	1535.08	90.3375	96.2299	83.8108	95.879
	1537.01	90.3022	96.2532	83.6735	95.9552
	1538.94	90.3823	95.7648	83.2479	95.733
	1540.87	90.2326	95.3466	82.4895	95.3526
	1542.8	90.1226	95.5953	81.9697	95.5672
	1544.73	89.9547	95.6323	81.3342	95.5994
	1546.65	89.9223	96.0178	80.784	95.9189
	1548.58	89.7687	95.8487	80.0455	95.8278
	1550.51	89.623	95.7132	79.1169	95.7614
	1552.44	89.4869	95.6779	78.3047	95.784
	1554.37	89.3865	95.4508	77.2184	95.6935
	1556.3	89.1792	95.1013	76.214	95.4591
	1558.23	89.184	94.3157	75.0984	94.9962
	1560.15	89.0022	94.6031	73.6063	95.2166
	1562.08	88.8243	95.2948	73.2147	95.7205
	1564.01	88.613	95.2415	72.7284	95.6478
	1565.94	88.4827	95.147	72.3749	95.6065
	1567.87	88.3405	94.8919	72.1826	95.4179
	1569.8	88.2151	94.6165	72.173	95.2519
	1571.72	88.038	94.7802	72.3509	95.4043
	1573.65	87.9447	94.7501	72.5776	95.3947
	1575.58	87.8403	94.3887	72.7858	95.0879
	1577.51	87.8021	94.4976	73.1952	95.1682
	1579.44	87.724	94.6438	73.471	95.3002
	1581.37	87.7098	94.6601	73.8263	95.3316
	1583.3	87.6838	94.6887	74.191	95.2825
	1585.22	87.6562	94.7095	74.6197	95.2306
	1587.15	87.5991	94.6931	75.0247	95.1969
	1589.08	87.602	94.709	75.5435	95.2279
	1591.01	87.5507	94.715	76.0623	95.214
	1592.94	87.5182	94.7822	76.6756	95.2211
	1594.87	87.4184	94.7346	77.2912	95.156
	1596.8	87.3271	94.6612	77.9341	95.1119
	1598.72	87.1887	94.5219	78.4458	94.9559
	1600.65	87.051	94.323	78.982	94.7184
	1602.58	86.8431	94.046	79.4356	94.4074
	1604.51	86.6536	93.8458	79.901	94.17
	1606.44	86.3835	93.4875	80.1661	93.8089
	1608.37	86.0931	93.0346	80.3546	93.3615
	1610.3	85.6898	92.5709	80.3744	92.8718
	1612.22	85.2911	92.0883	80.4176	92.3866
	1614.15	84.9221	91.4631	80.316	91.8195
	1616.08	84.6463	90.793	80.2581	91.2247
	1618.01	84.4076	90.6303	80.2849	90.9809
	1619.94	84.4034	90.7931	80.4732	91.0749
	1621.87	84.5307	90.7397	80.6222	91.0727
	1623.8	84.9073	91.0107	80.9708	91.3933
	1625.72	85.2438	91.5096	81.2438	91.8631
	1627.65	85.6085	91.8496	81.454	92.1856
	1629.58	85.9068	92.229	81.5318	92.5455
	1631.51	86.0293	92.3657	81.4229	92.7148
	1633.44	85.8379	91.8771	80.9185	92.3919
	1635.37	84.7554	90.1561	79.2372	91.0659
	1637.29	81.9206	87.3764	75.7561	88.8244
	1639.22	78.4525	84.1335	72.0289	86.031
	1641.15	76.3108	81.9617	69.8726	83.9483
	1643.08	78.3313	83.8721	71.9922	85.3983
	1645.01	82.1727	87.395	75.6534	88.4841
	1646.94	85.7567	90.6268	79.0071	91.3351
	1648.87	87.392	92.6509	80.652	93.0058
	1650.79	88.032	93.3217	81.3318	93.5625
	1652.72	88.6242	93.1157	81.911	93.4385
	1654.65	89.4501	94.2547	83.4087	94.3353
	1656.58	89.845	95.2212	84.3232	95.0609
	1658.51	90.4762	95.9528	85.4315	95.6609
	1660.44	91.0382	96.3226	86.3867	95.9867
	1662.37	91.6289	96.6082	87.4574	96.2047
	1664.29	92.0803	97.1	88.4	96.5609
	1666.22	92.3669	97.3322	89.0313	96.737
	1668.15	92.577	97.112	89.3948	96.5187
	1670.08	92.8822	97.1844	90.0019	96.541
	1672.01	93.067	97.5817	90.5521	96.8599
	1673.94	93.2419	97.6901	90.9739	96.9593
	1675.86	93.4599	97.7764	91.3145	97.0341
	1677.79	93.6705	98.0728	91.6823	97.2762
	1679.72	93.767	97.9651	91.8819	97.2224
	1681.65	93.8944	97.8166	92.1336	97.1356
	1683.58	94.0281	97.2944	92.2263	96.7336
	1685.51	94.3347	97.8989	92.7288	97.1614
	1687.43	94.4163	98.3204	92.9538	97.4647
	1689.36	94.5885	98.4631	93.1896	97.5948
	1691.29	94.7502	98.7493	93.4486	97.8136
	1693.22	94.8964	98.8541	93.6783	97.8839
	1695.15	94.9784	98.4557	93.6844	97.5928
	1697.08	95.1688	98.4171	93.8651	97.6085
	1699.01	95.3031	98.4304	93.9924	97.6427
	1700.93	95.5352	98.6565	94.3473	97.8015
	1702.86	95.6459	99.092	94.5721	98.1454
	1704.79	95.7747	99.1033	94.685	98.1691
	1706.72	95.8733	99.3059	94.8341	98.3086
	1708.65	96.0252	99.6395	95.0934	98.5894
	1710.58	96.1322	99.7425	95.2297	98.6884
	1712.51	96.2426	99.6995	95.329	98.672
	1714.43	96.2856	99.3515	95.2613	98.4438
	1716.36	96.3828	99.0456	95.3126	98.2516
	1718.29	96.4919	99.2086	95.4888	98.4212
	1720.22	96.6779	99.8928	95.8427	98.9527
	1722.15	96.7551	100.062	95.972	99.096
	1724.08	96.8518	100.119	96.1085	99.1804
	1726.01	96.9099	100.209	96.2154	99.3165
	1727.93	96.9972	100.11	96.3211	99.3629
	1729.86	97.0656	99.8456	96.3223	99.284
	1731.79	97.1422	99.6307	96.3409	99.2263
	1733.72	97.1485	99.2225	96.2718	99.0145
	1735.65	97.2282	99.6542	96.6105	99.4164
	1737.58	97.2911	99.9223	96.8027	99.6748
	1739.5	97.3896	99.9101	96.9269	99.7139
	1741.43	97.469	100.058	97.0235	99.802
	1743.36	97.5242	100.118	97.0697	99.836
	1745.29	97.4825	100.203	97.0295	99.8289
	1747.22	97.4425	100.12	96.949	99.6242
	1749.15	97.3894	99.9711	96.7923	99.3748
	1751.08	97.4218	100.112	96.7473	99.3618
	1753	97.4307	100.489	96.7444	99.5057
	1754.93	97.4364	100.53	96.7095	99.4616
	1756.86	97.3933	100.33	96.547	99.2248
	1758.79	97.3726	100.327	96.5042	99.1723
	1760.72	97.3313	100.142	96.3942	99.0128
	1762.65	97.3518	100.166	96.4065	98.9977
	1764.58	97.343	100.358	96.4469	99.1057
	1766.5	97.3529	100.249	96.3899	99.0031
	1768.43	97.3258	100.041	96.2485	98.8153
	1770.36	97.3336	99.8613	96.2344	98.6791
	1772.29	97.3338	99.6827	96.2418	98.5687
	1774.22	97.3492	99.9721	96.361	98.7718
	1776.15	97.3169	100.175	96.3546	98.8758
	1778.07	97.3134	100.202	96.3504	98.9121
	1780	97.2795	100.037	96.3182	98.8253
	1781.93	97.2943	100.119	96.3812	98.8889
	1783.86	97.306	100.139	96.3674	98.8846
	1785.79	97.3475	100.19	96.3907	98.9277
	1787.72	97.3839	100.291	96.4466	99.0268
	1789.64	97.4114	100.13	96.4328	98.9152
	1791.57	97.3919	99.8711	96.3487	98.7153
	1793.5	97.4026	100.034	96.4171	98.8458
	1795.43	97.3782	100.204	96.4386	98.9164
	1797.36	97.3652	100.236	96.42	98.9135
	1799.29	97.3707	100.122	96.3466	98.8542
	1801.22	97.4014	100.073	96.3413	98.8548
	1803.14	97.3465	100.194	96.3431	98.9335
	1805.07	97.2968	100.279	96.3396	98.9894
	1807	97.2462	100.208	96.2387	98.9536
	1808.93	97.2052	100.038	96.1366	98.8418
	1810.86	97.0632	99.8487	95.9681	98.6903
	1812.79	96.9112	99.8077	95.8022	98.6189
	1814.72	96.7112	99.6791	95.578	98.4821
	1816.64	96.4731	99.4149	95.3338	98.2699
	1818.57	96.2791	99.2493	95.1473	98.1316
	1820.5	96.1795	99.1521	95.0785	98.0493
	1822.43	96.1808	99.0808	95.0639	97.9709
	1824.36	96.3054	99.0359	95.1482	97.9147
	1826.29	96.4712	99.2406	95.3326	98.1015
	1828.21	96.6386	99.3441	95.5153	98.255
	1830.14	96.797	99.4563	95.6856	98.3699
	1832.07	96.9875	99.8931	95.955	98.6928
	1834	97.103	100.071	96.0827	98.8376
	1835.93	97.1869	100.102	96.1718	98.8797
	1837.86	97.2453	100.159	96.2606	98.9261
	1839.79	97.3146	100.282	96.3581	98.9888
	1841.71	97.3668	100.216	96.3556	98.9324
	1843.64	97.3836	99.9715	96.309	98.7716
	1845.57	97.3599	100.056	96.3428	98.8289
	1847.5	97.4025	100.281	96.4482	98.9896
	1849.43	97.4468	100.413	96.4976	99.0712
	1851.36	97.4541	100.475	96.5407	99.1183
	1853.29	97.4672	100.471	96.5307	99.1323
	1855.21	97.4994	100.489	96.5397	99.1433
	1857.14	97.5088	100.494	96.5763	99.1508
	1859.07	97.5404	100.508	96.6093	99.1698
	1861	97.5636	100.538	96.6137	99.1816
	1862.93	97.5568	100.573	96.6568	99.2025
	1864.86	97.5336	100.489	96.627	99.1595
	1866.79	97.5172	100.255	96.5461	98.9901
	1868.71	97.4954	100.079	96.4779	98.8828
	1870.64	97.5309	100.376	96.5772	99.0972
	1872.57	97.5622	100.6	96.6353	99.2393
	1874.5	97.568	100.644	96.6599	99.2572
	1876.43	97.5769	100.66	96.6665	99.2788
	1878.36	97.583	100.646	96.646	99.2919
	1880.29	97.5533	100.632	96.6189	99.2579
	1882.21	97.5568	100.649	96.6526	99.2677
	1884.14	97.5477	100.595	96.6415	99.2333
	1886.07	97.5409	100.578	96.6364	99.2029
	1888	97.4921	100.465	96.5814	99.1169
	1889.93	97.4921	100.43	96.5879	99.1021
	1891.86	97.5232	100.572	96.6417	99.1837
	1893.78	97.5211	100.541	96.6097	99.1486
	1895.71	97.5172	100.529	96.592	99.1319
	1897.64	97.5632	100.63	96.6631	99.2006
	1899.57	97.581	100.672	96.6772	99.2444
	1901.5	97.5873	100.697	96.6775	99.2823
	1903.43	97.6054	100.711	96.6844	99.2986
	1905.36	97.6453	100.713	96.7011	99.3205
	1907.28	97.6311	100.665	96.6668	99.2875
	1909.21	97.6483	100.642	96.6828	99.2701
	1911.14	97.6538	100.702	96.6917	99.3332
	1913.07	97.6882	100.77	96.731	99.3855
	1915	97.7121	100.763	96.7485	99.3575
	1916.93	97.697	100.653	96.7267	99.2744
	1918.86	97.6788	100.646	96.6942	99.2814
	1920.78	97.727	100.708	96.7286	99.3382
	1922.71	97.7642	100.673	96.7345	99.3034
	1924.64	97.7724	100.818	96.7973	99.3784
	1926.57	97.7494	100.871	96.8126	99.4298
	1928.5	97.7497	100.872	96.823	99.4537
	1930.43	97.757	100.894	96.8299	99.4861
	1932.35	97.7734	100.895	96.8245	99.5098
	1934.28	97.7596	100.871	96.7931	99.4772
	1936.21	97.7492	100.883	96.8001	99.4772
	1938.14	97.736	100.873	96.7752	99.46
	1940.07	97.7423	100.82	96.7637	99.4042
	1942	97.7523	100.714	96.7349	99.3422
	1943.92	97.7739	100.779	96.7554	99.3894
	1945.85	97.7734	100.846	96.7564	99.4231
	1947.78	97.7795	100.877	96.7761	99.4404
	1949.71	97.7711	100.904	96.8008	99.4559
	1951.64	97.7504	100.899	96.8026	99.4625
	1953.57	97.7578	100.863	96.7598	99.4486
	1955.5	97.7808	100.856	96.7194	99.4386
	1957.42	97.7566	100.867	96.6833	99.451
	1959.35	97.7643	100.884	96.709	99.4664
	1961.28	97.749	100.868	96.7272	99.4607
	1963.21	97.7329	100.841	96.7356	99.4429
	1965.14	97.7063	100.77	96.6687	99.3888
	1967.07	97.6833	100.697	96.5922	99.3349
	1969	97.6634	100.748	96.5767	99.3364
	1970.92	97.6622	100.808	96.599	99.3557
	1972.85	97.6355	100.797	96.5497	99.3451
	1974.78	97.6293	100.789	96.5422	99.3634
	1976.71	97.6403	100.777	96.5252	99.3708
	1978.64	97.654	100.783	96.5007	99.3781
	1980.57	97.6548	100.815	96.5194	99.3979
	1982.49	97.677	100.834	96.5342	99.4221
	1984.42	97.6866	100.828	96.5319	99.4369
	1986.35	97.6744	100.815	96.5384	99.4338
	1988.28	97.6688	100.805	96.5217	99.4176
	1990.21	97.6541	100.78	96.4965	99.3777
	1992.14	97.6491	100.705	96.4677	99.3288
	1994.07	97.6914	100.784	96.5117	99.3923
	1995.99	97.675	100.826	96.4994	99.4129
	1997.92	97.6374	100.797	96.4697	99.405
	1999.85	97.615	100.772	96.4396	99.3651
	2001.78	97.6213	100.768	96.4227	99.3495
	2003.71	97.6276	100.762	96.4082	99.3473
	2005.64	97.6079	100.755	96.3674	99.339
	2007.57	97.5515	100.709	96.2931	99.2903
	2009.49	97.4942	100.665	96.2355	99.2532
	2011.42	97.4412	100.599	96.1467	99.1911
	2013.35	97.3996	100.574	96.1057	99.1707
	2015.28	97.3239	100.463	95.9781	99.0711
	2017.21	97.2797	100.342	95.8754	98.9698
	2019.14	97.2095	100.333	95.8422	98.9511
	2021.07	97.1359	100.296	95.8136	98.8876
	2022.99	97.0699	100.233	95.7619	98.8019
	2024.92	97.0525	100.213	95.7564	98.8016
	2026.85	97.0905	100.228	95.7714	98.8308
	2028.78	97.1298	100.268	95.788	98.8497
	2030.71	97.1017	100.283	95.7582	98.8548
	2032.64	97.1108	100.299	95.7552	98.9002
	2034.56	97.1418	100.335	95.7776	98.9318
	2036.49	97.1438	100.373	95.8057	98.927
	2038.42	97.1274	100.351	95.7902	98.9086
	2040.35	97.1441	100.323	95.7831	98.938
	2042.28	97.1651	100.327	95.7678	98.9725
	2044.21	97.2161	100.392	95.781	98.989
	2046.13	97.225	100.434	95.7582	98.9899
	2048.06	97.2115	100.435	95.7615	99.007
	2049.99	97.2216	100.433	95.775	99.0006
	2051.92	97.272	100.45	95.7924	99.0017
	2053.85	97.3234	100.472	95.8104	99.0615
	2055.78	97.3543	100.518	95.8349	99.1361
	2057.71	97.3362	100.541	95.8139	99.161
	2059.64	97.349	100.567	95.8052	99.1755
	2061.56	97.3869	100.596	95.8111	99.174
	2063.49	97.3683	100.567	95.7745	99.1475
	2065.42	97.3338	100.553	95.7496	99.1385
	2067.35	97.3526	100.595	95.7717	99.1877
	2069.28	97.3737	100.58	95.7362	99.2048
	2071.21	97.3687	100.582	95.7332	99.1818
	2073.14	97.3638	100.603	95.7228	99.1807
	2075.06	97.3899	100.632	95.7153	99.224
	2076.99	97.3921	100.635	95.7101	99.2434
	2078.92	97.4087	100.645	95.703	99.2521
	2080.85	97.4153	100.666	95.6935	99.2583
	2082.78	97.4194	100.672	95.7002	99.2493
	2084.7	97.4299	100.67	95.6641	99.2685
	2086.63	97.4529	100.705	95.6929	99.3296
	2088.56	97.4309	100.694	95.6728	99.2909
	2090.49	97.4256	100.683	95.6252	99.2534
	2092.42	97.4301	100.684	95.6028	99.2646
	2094.35	97.4502	100.703	95.6102	99.2881
	2096.28	97.4574	100.711	95.602	99.2688
	2098.2	97.4704	100.716	95.5992	99.2966
	2100.13	97.4828	100.736	95.5975	99.318
	2102.06	97.4742	100.753	95.5729	99.3211
	2103.99	97.4302	100.732	95.5171	99.3099
	2105.92	97.3993	100.71	95.4659	99.3182
	2107.85	97.3759	100.697	95.424	99.2985
	2109.78	97.4064	100.741	95.4366	99.3038
	2111.7	97.4266	100.758	95.4259	99.3205
	2113.63	97.4327	100.733	95.3793	99.2992
	2115.56	97.4311	100.726	95.3333	99.2901
	2117.49	97.4323	100.738	95.3215	99.306
	2119.42	97.4245	100.715	95.2904	99.3068
	2121.35	97.426	100.717	95.2554	99.3116
	2123.28	97.4216	100.702	95.2278	99.2993
	2125.2	97.4246	100.708	95.2267	99.3087
	2127.13	97.4022	100.723	95.1887	99.2921
	2129.06	97.3983	100.727	95.1393	99.2782
	2130.99	97.3905	100.685	95.0845	99.2574
	2132.92	97.3599	100.637	95.0463	99.2205
	2134.85	97.3334	100.599	94.9987	99.1782
	2136.78	97.3434	100.613	94.9574	99.1812
	2138.7	97.308	100.601	94.8897	99.1869
	2140.63	97.2872	100.589	94.8522	99.2112
	2142.56	97.2784	100.569	94.8015	99.2059
	2144.49	97.2561	100.539	94.7576	99.1883
	2146.42	97.209	100.515	94.6912	99.1333
	2148.35	97.1577	100.49	94.6375	99.106
	2150.27	97.109	100.44	94.5774	99.0933
	2152.2	97.1013	100.428	94.5407	99.075
	2154.13	97.0948	100.435	94.5169	99.0382
	2156.06	97.1184	100.458	94.5182	99.0556
	2157.99	97.1324	100.48	94.524	99.1001
	2159.92	97.1417	100.475	94.527	99.1244
	2161.84	97.1615	100.466	94.5234	99.0969
	2163.77	97.1545	100.476	94.51	99.0825
	2165.7	97.1539	100.495	94.474	99.086
	2167.63	97.1735	100.471	94.4601	99.0596
	2169.56	97.1548	100.453	94.4387	99.047
	2171.49	97.12	100.456	94.4229	99.0511
	2173.42	97.1071	100.439	94.4331	99.025
	2175.34	97.1195	100.454	94.453	99.0219
	2177.27	97.1009	100.457	94.4562	99.0223
	2179.2	97.1115	100.453	94.4727	99.0329
	2181.13	97.1467	100.449	94.5063	99.0508
	2183.06	97.1497	100.449	94.527	99.0458
	2184.99	97.1205	100.453	94.5272	99.0309
	2186.92	97.1202	100.475	94.5622	99.0349
	2188.84	97.1063	100.476	94.5917	99.0124
	2190.77	97.0969	100.47	94.6422	99.0397
	2192.7	97.1197	100.51	94.686	99.0689
	2194.63	97.1499	100.535	94.7233	99.0601
	2196.56	97.1413	100.519	94.7531	99.0618
	2198.49	97.1569	100.548	94.8085	99.0917
	2200.41	97.1672	100.554	94.8397	99.1195
	2202.34	97.1577	100.523	94.8518	99.0811
	2204.27	97.1616	100.521	94.8712	99.0344
	2206.2	97.1973	100.538	94.8929	99.0589
	2208.13	97.2184	100.547	94.9345	99.091
	2210.06	97.239	100.565	94.9934	99.113
	2211.99	97.2278	100.588	95.0143	99.1414
	2213.91	97.2106	100.607	95.0449	99.1345
	2215.84	97.2003	100.585	95.0729	99.1228
	2217.77	97.2359	100.585	95.1328	99.1679
	2219.7	97.2329	100.587	95.1451	99.177
	2221.63	97.2536	100.596	95.1722	99.1748
	2223.56	97.2623	100.6	95.1852	99.1487
	2225.49	97.2523	100.605	95.1912	99.1477
	2227.41	97.2709	100.603	95.2239	99.1583
	2229.34	97.2917	100.63	95.2734	99.1804
	2231.27	97.2986	100.663	95.2956	99.1884
	2233.2	97.2984	100.647	95.2817	99.1815
	2235.13	97.2817	100.614	95.2717	99.1686
	2237.06	97.2756	100.61	95.2799	99.1627
	2238.99	97.2619	100.621	95.2832	99.1606
	2240.91	97.2345	100.609	95.2723	99.1244
	2242.84	97.2209	100.596	95.2396	99.0826
	2244.77	97.1969	100.567	95.2275	99.0657
	2246.7	97.1595	100.531	95.2049	99.0421
	2248.63	97.1362	100.489	95.1866	99.0357
	2250.56	97.133	100.504	95.1819	99.0419
	2252.49	97.1896	100.555	95.2193	99.0892
	2254.41	97.2079	100.535	95.2354	99.0691
	2256.34	97.1824	100.492	95.2252	99.0192
	2258.27	97.159	100.46	95.2329	99.0246
	2260.2	97.1532	100.441	95.2261	99.0385
	2262.13	97.1407	100.432	95.2047	99.0397
	2264.06	97.1408	100.452	95.175	99.0203
	2265.98	97.1359	100.462	95.1742	98.9952
	2267.91	97.1049	100.425	95.1715	98.9806
	2269.84	97.0616	100.389	95.1399	98.9626
	2271.77	97.0643	100.41	95.121	98.9668
	2273.7	97.0971	100.448	95.1293	98.9716
	2275.63	97.1194	100.442	95.1578	98.9887
	2277.55	97.1173	100.426	95.1494	98.999
	2279.48	97.117	100.43	95.1261	98.9839
	2281.41	97.0884	100.421	95.0847	98.9659
	2283.34	97.0628	100.389	95.0597	98.9748
	2285.27	97.0735	100.365	95.0511	98.9738
	2287.2	97.084	100.388	95.0474	98.9477
	2289.13	97.0416	100.367	94.9775	98.9046
	2291.05	97.0247	100.342	94.969	98.8996
	2292.98	97.0287	100.298	94.9674	98.8739
	2294.91	97.0301	100.265	94.9269	98.8293
	2296.84	97.0362	100.2	94.8714	98.8156
	2298.77	97.0367	100.156	94.8458	98.7955
	2300.7	97.0075	100.092	94.8137	98.7314
	2302.62	96.9953	100.027	94.8249	98.6751
	2304.55	96.9812	99.9684	94.8189	98.6274
	2306.48	96.9751	99.9027	94.785	98.5691
	2308.41	96.9287	99.8072	94.7344	98.4857
	2310.34	96.9221	99.73	94.6985	98.4559
	2312.27	96.9262	99.7192	94.663	98.4229
	2314.2	96.9746	99.7738	94.7012	98.4497
	2316.12	96.9924	99.7583	94.6928	98.4762
	2318.05	96.9792	99.6677	94.671	98.4127
	2319.98	96.9914	99.5419	94.6142	98.3003
	2321.91	97.0424	99.4688	94.5389	98.2062
	2323.84	97.0063	99.4477	94.5243	98.1701
	2325.77	97.0079	99.478	94.6287	98.1953
	2327.7	97.1047	99.4807	94.7157	98.2208
	2329.62	97.1855	99.4634	94.7784	98.2937
	2331.55	97.2211	99.4799	94.7285	98.2828
	2333.48	97.2312	99.5525	94.7058	98.3182
	2335.41	97.2638	99.5565	94.7691	98.3376
	2337.34	97.2891	99.6198	94.8334	98.3624
	2339.27	97.3098	99.6298	94.8433	98.3861
	2341.2	97.2827	99.4806	94.6964	98.2939
	2343.12	97.206	99.3795	94.567	98.2468
	2345.05	97.1426	99.4115	94.5813	98.2712
	2346.98	97.0433	99.5157	94.5396	98.2908
	2348.91	97.04	99.5727	94.5211	98.3029
	2350.84	97.1233	99.5149	94.5516	98.2672
	2352.77	97.2559	99.4297	94.6731	98.2314
	2354.7	97.4162	99.2753	94.7328	98.2536
	2356.62	97.5286	99.2561	94.7231	98.2038
	2358.55	97.5036	99.244	94.6596	98.0972
	2360.48	97.5225	99.2559	94.6738	98.1017
	2362.41	97.4445	99.2643	94.6036	98.1868
	2364.34	97.3648	99.2837	94.637	98.2476
	2366.27	97.319	99.5196	94.6954	98.3314
	2368.2	97.1974	99.6349	94.5739	98.3054
	2370.12	97.155	99.6274	94.4422	98.2611
	2372.05	97.1352	99.6784	94.3977	98.3501
	2373.98	97.0763	99.7713	94.3662	98.4284
	2375.91	96.9903	99.8306	94.2998	98.4657
	2377.84	96.8852	99.8596	94.1594	98.4898
	2379.76	96.8442	99.9591	94.0799	98.5485
	2381.69	96.8101	100.044	94.0585	98.5939
	2383.62	96.7895	100.141	94.0827	98.6617
	2385.55	96.8099	100.253	94.1007	98.7557
	2387.48	96.7987	100.286	94.0672	98.8041
	2389.41	96.7463	100.288	94.0263	98.8052
	2391.34	96.7572	100.305	94.0111	98.8267
	2393.26	96.7968	100.311	93.9726	98.8435
	2395.19	96.8205	100.33	93.958	98.8451
	2397.12	96.7998	100.337	93.939	98.8525
	2399.05	96.7409	100.309	93.897	98.8421
	2400.98	96.7573	100.326	93.8854	98.8738
	2402.91	96.7892	100.342	93.8902	98.8892
	2404.84	96.7958	100.339	93.8609	98.868
	2406.76	96.8035	100.317	93.8381	98.8501
	2408.69	96.7722	100.279	93.8117	98.8011
	2410.62	96.7233	100.289	93.7888	98.7772
	2412.55	96.7247	100.294	93.7594	98.7874
	2414.48	96.7961	100.316	93.7649	98.8405
	2416.41	96.8081	100.335	93.7369	98.8458
	2418.34	96.7749	100.328	93.676	98.833
	2420.26	96.7485	100.338	93.6404	98.8486
	2422.19	96.771	100.369	93.6323	98.8661
	2424.12	96.7829	100.374	93.6133	98.8881
	2426.05	96.7689	100.372	93.5808	98.9007
	2427.98	96.7767	100.381	93.5492	98.9053
	2429.91	96.7745	100.372	93.518	98.9104
	2431.84	96.7517	100.383	93.4617	98.9049
	2433.76	96.7686	100.408	93.4284	98.9185
	2435.69	96.7745	100.404	93.407	98.9412
	2437.62	96.7583	100.371	93.3622	98.9046
	2439.55	96.7565	100.33	93.3211	98.8743
	2441.48	96.7213	100.317	93.2878	98.8565
	2443.41	96.6839	100.321	93.2562	98.8498
	2445.33	96.6735	100.319	93.2292	98.8614
	2447.26	96.6855	100.341	93.1765	98.8934
	2449.19	96.6952	100.337	93.1461	98.9145
	2451.12	96.6637	100.305	93.1033	98.8801
	2453.05	96.6566	100.297	93.0337	98.86
	2454.98	96.6924	100.322	92.9742	98.875
	2456.91	96.7023	100.33	92.956	98.8772
	2458.83	96.6626	100.29	92.9042	98.8649
	2460.76	96.6162	100.278	92.8356	98.8711
	2462.69	96.5893	100.264	92.811	98.868
	2464.62	96.6021	100.263	92.811	98.875
	2466.55	96.6371	100.285	92.7824	98.8894
	2468.48	96.6193	100.251	92.7136	98.85
	2470.41	96.5566	100.181	92.6284	98.7663
	2472.33	96.5407	100.17	92.5653	98.7338
	2474.26	96.5594	100.193	92.5269	98.7582
	2476.19	96.5586	100.218	92.4852	98.7853
	2478.12	96.5302	100.195	92.4321	98.7731
	2480.05	96.5181	100.195	92.392	98.753
	2481.98	96.484	100.176	92.3122	98.7125
	2483.9	96.4746	100.121	92.2667	98.6733
	2485.83	96.4545	100.068	92.2136	98.644
	2487.76	96.4014	100.055	92.1537	98.6132
	2489.69	96.36	100.024	92.107	98.5981
	2491.62	96.3277	99.989	92.0333	98.6032
	2493.55	96.2898	99.9825	91.9684	98.5791
	2495.47	96.3002	99.9975	91.9315	98.5727
	2497.4	96.2924	99.9625	91.8901	98.5674
	2499.33	96.2467	99.9042	91.8231	98.5307
	2501.26	96.2126	99.8579	91.7272	98.4675
	2503.19	96.1861	99.8598	91.6925	98.4658
	2505.12	96.1493	99.8592	91.6486	98.4752
	2507.05	96.0936	99.8312	91.5791	98.4403
	2508.97	96.0588	99.7944	91.488	98.3972
	2510.9	96.0531	99.7653	91.3672	98.3855
	2512.83	96.0023	99.7319	91.2635	98.3376
	2514.76	95.9677	99.6912	91.2194	98.2865
	2516.69	95.9677	99.6521	91.2102	98.2827
	2518.62	95.9359	99.6394	91.1535	98.2977
	2520.55	95.8745	99.6084	91.0222	98.2677
	2522.47	95.8099	99.586	90.946	98.2272
	2524.4	95.746	99.5399	90.8808	98.1677
	2526.33	95.7432	99.4859	90.8281	98.1269
	2528.26	95.7191	99.4404	90.7457	98.1352
	2530.19	95.6766	99.3986	90.6724	98.1435
	2532.12	95.6637	99.3944	90.6582	98.1183
	2534.05	95.6316	99.3957	90.6185	98.0565
	2535.97	95.588	99.3576	90.5623	98.0019
	2537.9	95.6072	99.3633	90.5817	98.019
	2539.83	95.6032	99.3523	90.5824	97.9958
	2541.76	95.5924	99.3514	90.5284	97.9505
	2543.69	95.5634	99.3502	90.483	97.9325
	2545.62	95.5408	99.3279	90.4573	97.9353
	2547.55	95.5413	99.3037	90.4335	97.9193
	2549.47	95.5115	99.2951	90.4294	97.9341
	2551.4	95.4977	99.3055	90.4303	97.9498
	2553.33	95.5057	99.3065	90.3697	97.9297
	2555.26	95.459	99.2636	90.2697	97.9032
	2557.19	95.4146	99.212	90.2255	97.8926
	2559.12	95.3842	99.1692	90.1968	97.8548
	2561.04	95.3422	99.1184	90.1196	97.7833
	2562.97	95.2926	99.0884	90.0361	97.7225
	2564.9	95.2741	99.0579	89.9827	97.707
	2566.83	95.1986	98.9819	89.907	97.6373
	2568.76	95.1133	98.8684	89.841	97.5477
	2570.69	95.0375	98.7832	89.7823	97.4662
	2572.61	94.931	98.7157	89.7037	97.3633
	2574.54	94.8617	98.6608	89.6375	97.279
	2576.47	94.8176	98.6037	89.5691	97.2074
	2578.4	94.743	98.5448	89.5333	97.1471
	2580.33	94.7033	98.503	89.5149	97.0869
	2582.26	94.6694	98.4271	89.4535	97.0063
	2584.19	94.6165	98.3884	89.4261	96.9498
	2586.11	94.5722	98.3841	89.3756	96.9507
	2588.04	94.5303	98.3426	89.2902	96.9387
	2589.97	94.4665	98.2704	89.2539	96.8973
	2591.9	94.412	98.1935	89.209	96.8335
	2593.83	94.366	98.1454	89.1437	96.7724
	2595.76	94.3083	98.1263	89.1125	96.7292
	2597.69	94.2025	98.0313	89.0524	96.6173
	2599.61	94.1017	97.913	88.9992	96.501
	2601.54	94.0247	97.8259	88.9527	96.4186
	2603.47	93.981	97.784	88.9189	96.3712
	2605.4	93.9593	97.7695	88.8958	96.3601
	2607.33	93.9134	97.7097	88.8281	96.3279
	2609.26	93.8812	97.6692	88.7689	96.2934
	2611.18	93.859	97.6836	88.7609	96.298
	2613.11	93.814	97.6447	88.7148	96.2741
	2615.04	93.7619	97.6032	88.6415	96.2338
	2616.97	93.6841	97.559	88.5512	96.2136
	2618.9	93.6445	97.5464	88.4838	96.2011
	2620.83	93.6346	97.5161	88.4551	96.1718
	2622.76	93.6	97.4438	88.415	96.1328
	2624.68	93.5176	97.3654	88.3209	96.0478
	2626.61	93.4784	97.3061	88.2397	95.9817
	2628.54	93.4017	97.2059	88.1377	95.9272
	2630.47	93.3006	97.1335	88.0268	95.8486
	2632.4	93.1917	97.066	87.9669	95.7844
	2634.33	93.1316	96.9797	87.9266	95.7354
	2636.26	93.0948	96.8935	87.8379	95.6655
	2638.18	93.0302	96.8221	87.7735	95.5735
	2640.11	92.9473	96.7634	87.7148	95.4767
	2642.04	92.8531	96.6928	87.6377	95.403
	2643.97	92.7452	96.5842	87.5671	95.3238
	2645.9	92.638	96.488	87.528	95.2234
	2647.83	92.556	96.4085	87.4584	95.1227
	2649.76	92.4997	96.3458	87.3741	95.1028
	2651.68	92.4369	96.3047	87.2988	95.0856
	2653.61	92.3593	96.2567	87.2292	94.9918
	2655.54	92.2927	96.1557	87.1303	94.8773
	2657.47	92.2026	96.0481	87.0066	94.7874
	2659.4	92.0869	95.9539	86.9066	94.7186
	2661.33	91.9604	95.807	86.7777	94.6138
	2663.25	91.7888	95.624	86.6213	94.4426
	2665.18	91.6131	95.4378	86.4308	94.2344
	2667.11	91.47	95.2978	86.2859	94.0655
	2669.04	91.3024	95.1424	86.1466	93.9107
	2670.97	91.1775	95.0194	86.033	93.8165
	2672.9	91.0831	94.9455	85.9397	93.764
	2674.82	91.026	94.8877	85.8618	93.7337
	2676.75	91.0176	94.8833	85.8185	93.7261
	2678.68	91.0155	94.8782	85.7857	93.7384
	2680.61	91.0353	94.897	85.7758	93.7557
	2682.54	91.0909	94.9667	85.8197	93.8039
	2684.47	91.1647	95.0603	85.9064	93.9226
	2686.4	91.2094	95.1068	85.9465	93.9819
	2688.32	91.3108	95.2011	86.0267	94.0783
	2690.25	91.4891	95.374	86.1684	94.24
	2692.18	91.6798	95.5875	86.3115	94.4236
	2694.11	91.8511	95.796	86.45	94.6265
	2696.04	91.9761	95.9529	86.5915	94.7604
	2697.97	92.0627	96.0705	86.7001	94.858
	2699.9	92.1551	96.1188	86.7609	94.9291
	2701.82	92.1608	96.1171	86.7457	94.9217
	2703.75	92.1395	96.1337	86.732	94.9165
	2705.68	92.1217	96.1063	86.7057	94.8754
	2707.61	92.0765	96.0318	86.6471	94.7879
	2709.54	92.011	95.9434	86.5757	94.6999
	2711.47	91.8773	95.8021	86.4639	94.5596
	2713.4	91.7329	95.6463	86.3216	94.3942
	2715.32	91.6334	95.5624	86.2303	94.2686
	2717.25	91.524	95.4593	86.1286	94.1659
	2719.18	91.4356	95.2986	85.9774	94.0255
	2721.11	91.2817	95.1368	85.8306	93.8576
	2723.04	91.0603	94.9587	85.6578	93.6674
	2724.97	90.8124	94.7135	85.4202	93.3841
	2726.89	90.5296	94.4096	85.1594	93.0327
	2728.82	90.2796	94.1187	84.9549	92.7319
	2730.75	90.1514	93.9649	84.8129	92.5634
	2732.68	90.1449	93.9801	84.7456	92.5415
	2734.61	90.1522	94.0423	84.7055	92.6173
	2736.54	90.1795	94.0854	84.6683	92.7294
	2738.47	90.2209	94.1139	84.6579	92.854
	2740.39	90.2828	94.1754	84.6502	92.9787
	2742.32	90.3421	94.2674	84.6342	93.068
	2744.25	90.3283	94.3051	84.5591	93.0847
	2746.18	90.2827	94.2741	84.4415	93.0799
	2748.11	90.2763	94.2373	84.3612	93.0691
	2750.04	90.247	94.2483	84.3301	93.0961
	2751.97	90.2085	94.2297	84.286	93.1457
	2753.89	90.2233	94.1798	84.2154	93.152
	2755.82	90.1901	94.1462	84.1253	93.1071
	2757.75	90.1209	94.1197	84.0435	93.0546
	2759.68	90.0507	94.0423	83.9886	93.0088
	2761.61	89.9849	93.989	83.9231	92.9595
	2763.54	89.9548	93.9681	83.8477	92.8993
	2765.47	89.9464	93.9607	83.7736	92.8698
	2767.39	89.9186	93.9224	83.7136	92.8492
	2769.32	89.8213	93.8317	83.6273	92.7683
	2771.25	89.7114	93.7087	83.4802	92.6113
	2773.18	89.577	93.556	83.2958	92.4461
	2775.11	89.3649	93.3651	83.07	92.2388
	2777.04	89.1539	93.1069	82.8365	91.9957
	2778.96	88.8765	92.7888	82.5368	91.7099
	2780.89	88.5379	92.4603	82.1921	91.3813
	2782.82	88.2015	92.0724	81.8498	91.0264
	2784.75	87.8632	91.6733	81.5124	90.6732
	2786.68	87.495	91.2888	81.1244	90.2848
	2788.61	87.0938	90.9133	80.7049	89.899
	2790.53	86.6599	90.4902	80.2593	89.5097
	2792.46	86.1808	89.9982	79.7743	89.0573
	2794.39	85.6733	89.5122	79.3001	88.5643
	2796.32	85.1192	88.9754	78.8031	88.0288
	2798.25	84.5752	88.393	78.2508	87.464
	2800.18	83.984	87.7618	77.6636	86.8742
	2802.11	83.3171	87.0624	77.0118	86.2173
	2804.03	82.6097	86.308	76.2448	85.5171
	2805.96	81.7982	85.4669	75.4433	84.7627
	2807.89	80.9132	84.5908	74.6373	83.9642
	2809.82	80.0366	83.6952	73.7406	83.111
	2811.75	79.0041	82.653	72.6895	82.1208
	2813.68	77.7848	81.4289	71.5383	81.0002
	2815.61	76.4566	80.0346	70.2364	79.7568
	2817.53	74.9189	78.4773	68.7021	78.3228
	2819.46	73.1799	76.7341	66.9794	76.7422
	2821.39	71.2568	74.762	65.0455	74.9836
	2823.32	69.0382	72.4964	62.8729	72.893
	2825.25	66.4952	69.9158	60.4029	70.4984
	2827.18	63.7123	67.0451	57.6109	67.8757
	2829.11	60.6461	63.8713	54.4939	64.9363
	2831.03	57.2714	60.4053	51.1335	61.7412
	2832.96	53.5647	56.5876	47.4464	58.1986
	2834.89	49.4059	52.2943	43.3322	54.1998
	2836.82	44.6705	47.3841	38.7006	49.6173
	2838.75	39.2188	41.7524	33.4123	44.2849
	2840.68	32.8759	35.1901	27.3079	38.0371
	2842.61	25.915	27.9518	20.697	30.9939
	2844.53	18.8579	20.5713	14.1901	23.5473
	2846.46	12.5766	13.9382	8.77407	16.5166
	2848.39	7.95475	8.8728	5.13755	10.8455
	2850.32	5.28438	5.85673	3.29599	7.33214
	2852.25	4.43135	4.84216	2.99083	5.95569
	2854.18	5.11538	5.48614	3.92967	6.27551
	2856.1	7.21786	7.58334	6.11334	8.06949
	2858.03	10.6399	11.0303	9.56941	11.1717
	2859.96	15.0958	15.576	14.0898	15.3466
	2861.89	20.1436	20.7646	19.0869	20.1313
	2863.82	25.0656	25.8477	23.8992	24.9019
	2865.75	28.7874	29.6942	27.6234	28.5399
	2867.68	30.584	31.511	29.647	30.1241
	2869.6	30.6732	31.4983	30.248	29.7807
	2871.53	30.6167	31.2467	30.6149	29.0788
	2873.46	31.9934	32.5976	31.9214	30.0695
	2875.39	34.7493	35.5408	33.9326	33.146
	2877.32	37.5065	38.5987	35.5976	36.7951
	2879.25	39.1033	40.5815	36.2764	39.4893
	2881.18	39.3543	41.105	35.8261	40.6867
	2883.1	38.4272	40.2945	34.4728	40.5122
	2885.03	36.5941	38.5412	32.4633	39.2204
	2886.96	34.2046	36.1114	30.016	37.0408
	2888.89	31.426	33.2013	27.2945	34.3426
	2890.82	28.4574	30.1078	24.4963	31.4236
	2892.75	25.6158	27.1593	21.8735	28.5173
	2894.67	23.0417	24.4758	19.4998	25.8131
	2896.6	20.6448	21.9879	17.3516	23.324
	2898.53	18.3926	19.6428	15.3794	20.9896
	2900.46	16.3919	17.4877	13.6106	18.7874
	2902.39	14.5016	15.4766	11.902	16.7211
	2904.32	12.6465	13.5268	10.1956	14.6937
	2906.24	10.7608	11.5398	8.51829	12.601
	2908.17	8.8998	9.56054	6.89955	10.4915
	2910.1	7.08227	7.60844	5.29325	8.42823
	2912.03	5.37484	5.77628	3.81468	6.46392
	2913.96	3.84539	4.12798	2.56458	4.74799
	2915.89	2.58698	2.80552	1.61259	3.32729
	2917.82	1.73496	1.81047	1.03619	2.26028
	2919.74	1.20523	1.24218	0.78632	1.60706
	2921.67	1.07161	1.1332	0.76075	1.41744
	2923.6	1.32607	1.37786	0.9713	1.62825
	2925.53	1.93033	1.96075	1.50219	2.14336
	2927.46	2.89654	2.96127	2.45789	3.12487
	2929.39	4.28487	4.40425	3.91254	4.58428
	2931.32	6.14035	6.34105	5.80562	6.45463
	2933.24	8.59819	8.90092	8.182	8.89839
	2935.17	11.6819	12.0875	11.225	11.9837
	2937.1	15.3726	15.8822	14.8271	15.6012
	2939.03	19.4226	20.1346	18.8419	19.6286
	2940.96	23.5182	24.3614	22.9931	23.6254
	2942.89	27.2628	28.1514	26.9326	27.0721
	2944.82	30.0294	30.9645	30.1335	29.3841
	2946.74	31.4853	32.3231	32.1975	30.1218
	2948.67	31.3143	31.9054	32.7872	29.0606
	2950.6	29.7658	30.0461	32.1324	26.5936
	2952.53	27.7554	27.7396	30.9545	23.7276
	2954.46	26.2045	25.9149	30.1353	21.4524
	2956.39	25.9	25.4047	30.4132	20.6063
	2958.31	26.954	26.3374	31.9183	21.2749
	2960.24	29.2302	28.5999	34.3806	23.2329
	2962.17	32.723	32.1831	37.7563	26.5744
	2964.1	37.3754	37.0686	41.9792	31.3875
	2966.03	43.0415	43.1731	46.8091	37.5988
	2967.96	49.1643	49.79	51.7727	44.5404
	2969.89	54.9143	56.0375	56.2614	51.3339
	2971.81	59.7536	61.3532	59.9546	57.3042
	2973.74	63.5158	65.5925	62.75	62.156
	2975.67	66.4408	68.8999	64.958	65.9831
	2977.6	69.0065	71.728	67.0122	69.1375
	2979.53	71.4405	74.3873	69.0556	72.0319
	2981.46	73.6197	76.75	70.9731	74.5843
	2983.39	75.4549	78.6874	72.6046	76.6733
	2985.31	76.9859	80.2959	73.8632	78.4238
	2987.24	78.1891	81.6245	74.7954	79.8747
	2989.17	79.0113	82.5815	75.4458	80.9922
	2991.1	79.4516	83.1627	75.6587	81.7476
	2993.03	79.5281	83.382	75.5412	82.1782
	2994.96	79.2738	83.255	75.1663	82.2953
	2996.89	78.7587	82.8526	74.5255	82.1544
	2998.81	78.0439	82.2427	73.6947	81.7878
	3000.74	77.3423	81.6032	72.8923	81.3436
	3002.67	76.8625	81.1382	72.3824	81.0217
	3004.6	76.797	81.1194	72.3563	81.0616
	3006.53	77.2813	81.6567	72.8736	81.5423
	3008.46	78.3324	82.7043	73.8784	82.4383
	3010.38	79.7167	84.1262	75.2114	83.6391
	3012.31	81.2893	85.6728	76.7402	85.038
	3014.24	82.9162	87.269	78.3117	86.4688
	3016.17	84.3708	88.7466	79.7831	87.775
	3018.1	85.6359	90.0264	81.0539	88.9491
	3020.03	86.6516	91.0639	82.0809	89.872
	3021.95	87.4006	91.7934	82.8823	90.5461
	3023.88	87.9701	92.406	83.5631	91.0891
	3025.81	88.4736	92.9293	84.1174	91.5466
	3027.74	88.9453	93.4015	84.5547	91.9707
	3029.67	89.3375	93.8006	84.9632	92.3352
	3031.6	89.6674	94.1805	85.3413	92.6988
	3033.53	89.9403	94.51	85.673	92.9852
	3035.45	90.2298	94.82	86.0005	93.2664
	3037.38	90.4895	95.1071	86.3021	93.5413
	3039.31	90.6273	95.3138	86.5321	93.7788
	3041.24	90.8525	95.5469	86.7606	94.0211
	3043.17	91.0713	95.7626	86.9731	94.2205
	3045.1	91.1891	95.9426	87.1642	94.3825
	3047.03	91.2904	96.0265	87.282	94.5259
	3048.95	91.383	96.1145	87.3886	94.6451
	3050.88	91.4096	96.1971	87.4178	94.6695
	3052.81	91.3878	96.2097	87.3953	94.6665
	3054.74	91.3518	96.1961	87.3878	94.6982
	3056.67	91.2814	96.0892	87.3011	94.6688
	3058.6	91.1131	95.9335	87.1285	94.5441
	3060.53	90.8461	95.725	86.8895	94.3804
	3062.45	90.5778	95.4316	86.6402	94.2188
	3064.38	90.468	95.2708	86.5055	94.1153
	3066.31	90.498	95.3312	86.5646	94.1473
	3068.24	90.4366	95.3511	86.5703	94.1808
	3070.17	90.2839	95.2375	86.419	94.1317
	3072.1	89.9165	94.8679	86.0373	93.8413
	3074.02	89.4305	94.3307	85.5302	93.3926
	3075.95	89.1262	93.9763	85.2055	93.0589
	3077.88	89.144	93.9523	85.2715	92.9584
	3079.81	89.5182	94.3161	85.7306	93.22
	3081.74	90.1509	94.9691	86.454	93.8021
	3083.67	90.7948	95.6795	87.2328	94.4201
	3085.59	91.4451	96.381	87.9945	95.0095
	3087.52	92.074	97.0149	88.6411	95.5785
	3089.45	92.5408	97.5243	89.1967	96.0192
	3091.38	92.8754	97.8509	89.6266	96.3078
	3093.31	93.1512	98.0679	89.9646	96.5497
	3095.24	93.3585	98.2813	90.2646	96.7575
	3097.17	93.526	98.5023	90.4627	96.8864
	3099.09	93.6408	98.6567	90.5765	97.0105
	3101.02	93.7149	98.7669	90.6862	97.1547
	3102.95	93.7885	98.8621	90.7419	97.2175
	3104.88	93.8525	98.934	90.8763	97.2729
	3106.81	93.9278	98.9559	91.0497	97.3335
	3108.74	93.9917	99.0023	91.1158	97.4012
	3110.67	93.993	99.0484	91.1609	97.4226
	3112.59	93.977	99.0924	91.2058	97.4172
	3114.52	93.9663	99.1278	91.1842	97.4388
	3116.45	93.9811	99.1585	91.1989	97.4892
	3118.38	93.9991	99.1495	91.3059	97.5057
	3120.31	94.0336	99.1511	91.391	97.5357
	3122.24	94.1214	99.2469	91.4868	97.5943
	3124.16	94.2216	99.33	91.6131	97.659
	3126.09	94.2445	99.3503	91.694	97.6684
	3128.02	94.199	99.3667	91.6744	97.6112
	3129.95	94.1638	99.3766	91.6991	97.6446
	3131.88	94.2167	99.432	91.8261	97.7285
	3133.81	94.291	99.5071	91.876	97.7494
	3135.74	94.2783	99.5137	91.8631	97.7862
	3137.66	94.1976	99.4378	91.8249	97.7583
	3139.59	94.2051	99.448	91.8679	97.7708
	3141.52	94.2397	99.5391	91.9542	97.8962
	3143.45	94.2284	99.5339	91.9902	97.8848
	3145.38	94.2557	99.4799	91.9785	97.8822
	3147.31	94.2552	99.4304	91.9603	97.867
	3149.24	94.2511	99.4905	91.99	97.8797
	3151.16	94.2085	99.509	91.9423	97.8765
	3153.09	94.17	99.4628	91.8875	97.8271
	3155.02	94.1847	99.4591	91.9332	97.8206
	3156.95	94.185	99.5155	92.0336	97.8579
	3158.88	94.1916	99.5887	92.1248	97.9001
	3160.81	94.2358	99.5947	92.1066	97.8915
	3162.74	94.1788	99.5376	92.0641	97.9084
	3164.66	94.0686	99.471	92.0439	97.9226
	3166.59	94.0295	99.4507	92.0037	97.8874
	3168.52	94.0508	99.4866	92.0119	97.8716
	3170.45	94.0808	99.5353	92.1135	97.8757
	3172.38	94.1126	99.5687	92.1917	97.9513
	3174.31	94.0621	99.5189	92.1613	97.9753
	3176.24	94.0436	99.5087	92.1669	97.9728
	3178.16	94.0375	99.5612	92.1728	98.0005
	3180.09	93.9948	99.5618	92.1347	97.9725
	3182.02	93.9947	99.5857	92.1402	97.9623
	3183.95	94.0364	99.6438	92.2083	98.0124
	3185.88	94.0163	99.59	92.2359	98.0363
	3187.81	94.0172	99.567	92.3064	98.0439
	3189.73	94.051	99.6051	92.3534	98.0169
	3191.66	94.0869	99.7306	92.3556	98.0483
	3193.59	94.0798	99.8404	92.3396	98.1085
	3195.52	94.0685	99.8044	92.3935	98.1107
	3197.45	94.1566	99.7973	92.4578	98.1676
	3199.38	94.1949	99.8514	92.4965	98.2031
	3201.3	94.1393	99.8356	92.4973	98.2052
	3203.23	94.1299	99.8891	92.573	98.2825
	3205.16	94.1775	99.9973	92.6824	98.4018
	3207.09	94.197	100.07	92.7327	98.462
	3209.02	94.261	100.12	92.7485	98.4462
	3210.95	94.3324	100.148	92.7793	98.4648
	3212.88	94.3221	100.18	92.8307	98.5173
	3214.8	94.297	100.183	92.7721	98.5288
	3216.73	94.379	100.232	92.8031	98.5691
	3218.66	94.4479	100.278	92.9263	98.6488
	3220.59	94.4518	100.326	92.998	98.7266
	3222.52	94.4691	100.391	93.0033	98.715
	3224.45	94.4722	100.445	92.9669	98.6957
	3226.38	94.4915	100.484	92.9739	98.7627
	3228.3	94.5273	100.51	93.0126	98.8197
	3230.23	94.5606	100.508	93.023	98.8097
	3232.16	94.5211	100.452	92.9603	98.7669
	3234.09	94.5435	100.475	92.9397	98.8404
	3236.02	94.5303	100.464	92.9156	98.8927
	3237.95	94.5238	100.494	92.943	98.9069
	3239.88	94.5777	100.515	92.9627	98.9427
	3241.8	94.6195	100.476	92.9243	98.9164
	3243.73	94.5546	100.38	92.8555	98.8303
	3245.66	94.5031	100.383	92.8382	98.8329
	3247.59	94.4352	100.363	92.798	98.8411
	3249.52	94.3952	100.328	92.7217	98.8158
	3251.45	94.3902	100.343	92.6473	98.7524
	3253.38	94.284	100.264	92.5637	98.6342
	3255.3	94.278	100.218	92.4892	98.6136
	3257.23	94.3515	100.236	92.524	98.6799
	3259.16	94.345	100.227	92.5611	98.7641
	3261.09	94.2575	100.21	92.4941	98.7057
	3263.02	94.2511	100.263	92.4087	98.67
	3264.95	94.2395	100.209	92.3895	98.6713
	3266.87	94.1324	100.115	92.3688	98.6435
	3268.8	94.0315	100.11	92.2197	98.6384
	3270.73	94.0322	100.133	92.1334	98.6645
	3272.66	94.0456	100.135	92.0961	98.6705
	3274.59	94.0178	100.135	92.0584	98.644
	3276.52	93.9939	100.085	92.005	98.632
	3278.45	94.0219	100.077	91.9779	98.6304
	3280.37	94.0431	100.156	92.0109	98.6577
	3282.3	94.0752	100.243	92.0585	98.689
	3284.23	94.0476	100.197	92.0268	98.688
	3286.16	93.9697	100.147	91.933	98.6451
	3288.09	93.9854	100.209	91.9148	98.7388
	3290.02	93.9178	100.136	91.8357	98.7566
	3291.95	93.873	100.093	91.7252	98.6644
	3293.87	93.8847	100.172	91.7267	98.6852
	3295.8	93.8453	100.137	91.7043	98.7281
	3297.73	93.8775	100.143	91.7693	98.7716
	3299.66	93.8555	100.172	91.7795	98.778
	3301.59	93.8218	100.209	91.7002	98.778
	3303.52	93.822	100.225	91.6676	98.8586
	3305.44	93.837	100.194	91.7077	98.8497
	3307.37	93.8363	100.175	91.7242	98.7844
	3309.3	93.9074	100.24	91.7246	98.8179
	3311.23	93.9103	100.299	91.7262	98.8418
	3313.16	93.8922	100.372	91.7001	98.8595
	3315.09	93.963	100.466	91.691	98.9655
	3317.01	94.0276	100.466	91.5942	98.9679
	3318.94	94.0408	100.483	91.5038	99.0468
	3320.87	94.0311	100.519	91.4786	99.0798
	3322.8	94.0011	100.52	91.3777	99.0075
	3324.73	94.0787	100.572	91.2112	99.0182
	3326.66	94.1252	100.633	91.073	99.0403
	3328.59	94.1626	100.725	91.0189	99.1064
	3330.51	94.1815	100.737	90.904	99.1971
	3332.44	94.2185	100.786	90.7719	99.2529
	3334.37	94.328	100.984	90.6569	99.3174
	3336.3	94.3492	101.019	90.5713	99.3752
	3338.23	94.2916	100.99	90.4415	99.4414
	3340.16	94.2191	101.011	90.3804	99.4121
	3342.09	94.2474	101.008	90.5054	99.401
	3344.01	94.2464	100.94	90.5365	99.3441
	3345.94	94.2753	100.988	90.6167	99.3656
	3347.87	94.3169	101.039	90.7935	99.4061
	3349.8	94.2493	100.928	90.8887	99.3693
	3351.73	94.0927	100.805	90.9789	99.2883
	3353.66	94.0291	100.727	91.0855	99.1851
	3355.59	94.0294	100.725	91.2474	99.153
	3357.51	94.0148	100.766	91.5097	99.2052
	3359.44	94.0231	100.767	91.7051	99.2017
	3361.37	93.9978	100.699	91.7757	99.1344
	3363.3	93.9838	100.626	91.8649	99.1278
	3365.23	93.8596	100.446	91.8907	98.9865
	3367.16	93.7902	100.277	91.9237	98.8585
	3369.08	93.8704	100.283	92.0172	98.8432
	3371.01	93.9163	100.349	92.1317	98.8215
	3372.94	93.8513	100.282	92.2398	98.8138
	3374.87	93.798	100.205	92.277	98.7681
	3376.8	93.8108	100.264	92.3569	98.7069
	3378.73	93.8528	100.227	92.4249	98.6651
	3380.66	93.8723	100.179	92.5058	98.6352
	3382.58	93.9068	100.141	92.5658	98.6307
	3384.51	93.9859	100.044	92.6171	98.6191
	3386.44	94.0144	100.087	92.7034	98.6134
	3388.37	94.0538	100.124	92.8605	98.5958
	3390.3	94.1488	100.144	93.0039	98.6143
	3392.23	94.2954	100.25	93.1267	98.6641
	3394.16	94.4014	100.433	93.2349	98.7446
	3396.08	94.4728	100.586	93.352	98.7911
	3398.01	94.5918	100.683	93.5292	98.8405
	3399.94	94.7091	100.746	93.6393	98.9584
	3401.87	94.8628	100.752	93.6862	99.0342
	3403.8	95.0086	100.772	93.7124	99.0823
	3405.73	95.1051	100.888	93.7828	99.1312
	3407.65	95.1277	100.934	93.8909	99.1725
	3409.58	95.0932	100.953	93.9276	99.2101
	3411.51	95.119	101.055	93.9873	99.2617
	3413.44	95.1828	101.135	94.151	99.3253
	3415.37	95.2965	101.166	94.2301	99.3661
	3417.3	95.3452	101.164	94.2969	99.4138
	3419.22	95.3074	101.105	94.3411	99.3329
	3421.15	95.274	101.07	94.3608	99.2662
	3423.08	95.3093	101.113	94.4208	99.3381
	3425.01	95.3975	101.212	94.3689	99.3917
	3426.94	95.4574	101.255	94.3492	99.4291
	3428.87	95.5627	101.293	94.4773	99.5093
	3430.8	95.5202	101.247	94.5016	99.5139
	3432.72	95.4258	101.27	94.4854	99.4323
	3434.65	95.4301	101.318	94.5375	99.4067
	3436.58	95.5115	101.376	94.6484	99.5602
	3438.51	95.6092	101.396	94.6995	99.6305
	3440.44	95.6913	101.424	94.6842	99.6217
	3442.37	95.6903	101.4	94.707	99.5574
	3444.3	95.6105	101.337	94.5905	99.4328
	3446.22	95.6681	101.29	94.5963	99.4611
	3448.15	95.783	101.337	94.7394	99.6082
	3450.08	95.7733	101.42	94.8121	99.6072
	3452.01	95.7618	101.396	94.8064	99.5567
	3453.94	95.7983	101.419	94.812	99.5505
	3455.87	95.8615	101.481	94.8073	99.5866
	3457.8	95.9355	101.494	94.9039	99.6842
	3459.72	95.9834	101.552	95.0622	99.7445
	3461.65	95.9916	101.61	95.1713	99.7301
	3463.58	95.9839	101.569	95.1338	99.7074
	3465.51	95.9949	101.536	95.0785	99.6355
	3467.44	96.1188	101.596	95.2561	99.7063
	3469.37	96.2612	101.673	95.4449	99.8619
	3471.3	96.2698	101.687	95.3916	99.7922
	3473.22	96.2147	101.649	95.3061	99.7012
	3475.15	96.2959	101.689	95.4655	99.7953
	3477.08	96.3189	101.713	95.5456	99.7788
	3479.01	96.3277	101.669	95.5377	99.7393
	3480.94	96.385	101.637	95.5627	99.7441
	3482.87	96.3754	101.597	95.5394	99.7061
	3484.79	96.314	101.517	95.5125	99.6734
	3486.72	96.3216	101.522	95.5354	99.7872
	3488.65	96.3835	101.56	95.5734	99.8044
	3490.58	96.4006	101.629	95.6342	99.7415
	3492.51	96.4591	101.719	95.7503	99.7461
	3494.44	96.484	101.691	95.749	99.6877
	3496.36	96.5209	101.683	95.8101	99.7405
	3498.29	96.5266	101.687	95.9037	99.8192
	3500.22	96.4511	101.596	95.8013	99.7272
	3502.15	96.478	101.525	95.77	99.6105
	3504.08	96.6214	101.636	95.9044	99.6582
	3506.01	96.6932	101.75	95.9783	99.7883
	3507.94	96.7867	101.712	95.9935	99.7989
	3509.86	96.8193	101.711	96.0206	99.7903
	3511.79	96.7405	101.806	96.0693	99.7645
	3513.72	96.6971	101.786	96.1312	99.7013
	3515.65	96.7003	101.755	96.1709	99.7427
	3517.58	96.8106	101.86	96.1821	99.8399
	3519.51	96.9302	101.857	96.2171	99.8852
	3521.44	96.9467	101.727	96.2699	99.778
	3523.36	96.9824	101.728	96.2789	99.7414
	3525.29	97.0009	101.706	96.2385	99.7565
	3527.22	96.9223	101.623	96.1965	99.6607
	3529.15	96.9137	101.734	96.287	99.6855
	3531.08	96.9813	101.916	96.4459	99.8662
	3533.01	97.0203	101.96	96.4406	99.9125
	3534.93	97.1333	101.978	96.4494	99.9044
	3536.86	97.1993	102.062	96.55	99.9566
	3538.79	97.1306	102.063	96.604	99.9551
	3540.72	97.0452	101.979	96.611	99.9407
	3542.65	97.0319	101.859	96.5569	99.8619
	3544.58	97.1266	101.754	96.5496	99.7355
	3546.51	97.2254	101.8	96.6283	99.7392
	3548.43	97.2395	101.916	96.7103	99.8283
	3550.36	97.1487	101.834	96.6694	99.7724
	3552.29	97.1393	101.7	96.5757	99.6592
	3554.22	97.2348	101.855	96.6622	99.7487
	3556.15	97.2928	102.01	96.8301	99.9018
	3558.08	97.3751	102.028	96.8912	99.9797
	3560.01	97.4411	101.943	96.85	99.9041
	3561.93	97.358	101.859	96.8236	99.8215
	3563.86	97.3116	101.737	96.808	99.6763
	3565.79	97.2431	101.299	96.6178	99.3478
	3567.72	97.1217	101.221	96.4629	99.2296
	3569.65	97.2316	101.733	96.734	99.5933
	3571.58	97.3354	102.002	96.9359	99.8436
	3573.51	97.3599	102.065	97.0294	99.9066
	3575.43	97.3668	101.977	97.0339	99.8956
	3577.36	97.3178	101.895	96.9727	99.8234
	3579.29	97.4024	101.936	96.9906	99.8127
	3581.22	97.444	101.938	97.0198	99.8845
	3583.15	97.3669	101.877	97.0138	99.8014
	3585.08	97.3281	101.711	96.9615	99.5514
	3587.01	97.3683	101.455	96.8503	99.2842
	3588.93	97.4001	101.674	96.9359	99.5328
	3590.86	97.4157	101.833	97.0211	99.7392
	3592.79	97.3979	101.697	96.9309	99.6303
	3594.72	97.4021	101.587	96.8474	99.5313
	3596.65	97.43	101.722	96.9277	99.664
	3598.58	97.374	101.72	96.9894	99.6765
	3600.5	97.3004	101.581	96.9238	99.5532
	3602.43	97.213	101.632	96.8627	99.5041
	3604.36	97.1993	101.617	96.8742	99.4969
	3606.29	97.2243	101.305	96.7406	99.3153
	3608.22	97.2777	101.244	96.61	99.1545
	3610.15	97.2515	101.278	96.6601	99.189
	3612.07	97.2152	101.098	96.7297	99.1605
	3614	97.3333	101.202	96.884	99.2483
	3615.93	97.3913	101.341	96.9365	99.2927
	3617.86	97.3943	101.161	96.8185	99.1211
	3619.79	97.4421	101.234	96.8222	99.1479
	3621.72	97.508	101.601	97.028	99.4237
	3623.65	97.5095	101.716	97.1568	99.5454
	3625.57	97.4884	101.468	97.0866	99.4054
	3627.5	97.5169	100.939	96.8869	99.0817
	3629.43	97.5331	100.863	96.8328	99.047
	3631.36	97.5084	101.362	96.9615	99.3325
	3633.29	97.4304	101.472	96.9545	99.3393
	3635.22	97.4173	101.592	97.0516	99.4076
	3637.15	97.4504	101.619	97.1041	99.4276
	3639.07	97.5442	101.663	97.1601	99.4605
	3641	97.5963	101.712	97.2395	99.5448
	3642.93	97.5873	101.741	97.25	99.5642
	3644.86	97.5471	101.484	97.1661	99.3495
	3646.79	97.4856	100.768	96.9744	98.8538
	3648.72	97.5044	100.399	96.898	98.6256
	3650.64	97.5861	100.811	96.9279	98.8842
	3652.57	97.622	101.455	97.1198	99.3023
	3654.5	97.5981	101.473	97.1095	99.3294
	3656.43	97.5673	101.465	97.0607	99.2791
	3658.36	97.6659	101.758	97.2492	99.5167
	3660.29	97.6069	101.769	97.3062	99.574
	3662.22	97.585	101.785	97.3166	99.5565
	3664.14	97.6525	101.812	97.3136	99.5994
	3666.07	97.6804	101.717	97.2547	99.5594
	3668	97.7279	101.381	97.1395	99.2548
	3669.93	97.6843	101.018	96.9833	98.9955
	3671.86	97.5828	101.202	96.9968	99.1053
	3673.79	97.5244	100.901	96.8611	98.8581
	3675.72	97.6025	100.633	96.8205	98.7058
	3677.64	97.6217	101.121	96.9204	99.0764
	3679.57	97.4863	101.235	96.8905	99.1822
	3681.5	97.4662	101.43	97.0327	99.348
	3683.43	97.491	101.515	97.0914	99.4293
	3685.36	97.5233	101.431	97.0425	99.3407
	3687.29	97.5918	101.126	96.9468	99.1373
	3689.22	97.6826	100.909	97.0003	99.0342
	3691.14	97.7845	101.145	97.1749	99.1599
	3693.07	97.8443	101.53	97.3119	99.3812
	3695	97.6938	101.633	97.3352	99.4485
	3696.93	97.6067	101.709	97.3735	99.4958
	3698.86	97.6809	101.691	97.4126	99.4577
	3700.79	97.7733	101.471	97.3171	99.3409
	3702.71	97.8714	101.575	97.3187	99.4011
	3704.64	97.9031	101.817	97.4417	99.5169
	3706.57	97.8781	101.772	97.4267	99.4887
	3708.5	97.8449	101.481	97.3341	99.335
	3710.43	97.8505	101.177	97.2408	99.0868
	3712.36	97.8238	101.249	97.2972	99.1544
	3714.28	97.8461	101.624	97.459	99.4569
	3716.21	97.8655	101.842	97.4774	99.5671
	3718.14	97.9932	101.804	97.5032	99.576
	3720.07	97.9729	101.627	97.4293	99.4708
	3722	97.8846	101.337	97.2791	99.2587
	3723.93	97.9716	101.399	97.4234	99.3557
	3725.86	98.064	101.556	97.5564	99.4176
	3727.78	98.0865	101.765	97.6098	99.4827
	3729.71	98.0202	101.727	97.5573	99.46
	3731.64	97.9762	101.353	97.3512	99.2017
	3733.57	98.0255	100.923	97.2349	98.9453
	3735.5	98.0055	100.684	97.1478	98.7326
	3737.43	97.9826	101.274	97.3201	99.1368
	3739.36	97.916	101.636	97.4293	99.4582
	3741.28	97.8676	101.568	97.3944	99.4337
	3743.21	97.925	101.282	97.3433	99.0636
	3745.14	97.8805	101.209	97.3263	98.8953
	3747.07	97.8342	101.391	97.3374	99.1227
	3749	97.9003	101.052	97.1114	98.9617
	3750.93	97.9041	100.685	96.9677	98.732
	3752.86	97.8034	101.067	97.2324	99.0322
	3754.78	97.8086	101.512	97.3843	99.2839
	3756.71	97.8294	101.579	97.4366	99.3289
	3758.64	97.7636	101.501	97.4503	99.325
	3760.57	97.7648	101.697	97.3945	99.422
	3762.5	97.8943	101.892	97.498	99.6426
	3764.43	97.962	101.755	97.5246	99.5398
	3766.36	97.9304	101.832	97.5503	99.6167
	3768.28	97.9475	101.907	97.5831	99.6381
	3770.21	97.9633	101.878	97.5324	99.4997
	3772.14	97.8828	102.022	97.4653	99.597
	3774.07	97.822	102.033	97.481	99.6349
	3776	97.8052	101.954	97.507	99.596
	3777.93	97.9119	101.753	97.4613	99.503
	3779.85	97.9526	101.726	97.4468	99.5109
	3781.78	97.8556	101.817	97.4896	99.5317
	3783.71	97.8073	101.734	97.5031	99.4823
	3785.64	97.8572	101.808	97.5421	99.6069
	3787.57	97.8508	101.992	97.5507	99.5686
	3789.5	97.8107	102.051	97.5544	99.5804
	3791.43	97.8727	102.077	97.6039	99.708
	3793.35	98.035	102.055	97.6612	99.7484
	3795.28	97.9955	101.713	97.537	99.5268
	3797.21	97.9308	101.572	97.4915	99.4113
	3799.14	97.9221	101.417	97.4548	99.3855
	3801.07	97.8541	101.078	97.2529	99.1872
	3803	97.8564	101.515	97.2714	99.2375
	3804.93	97.8321	101.74	97.3129	99.2985
	3806.85	97.7717	101.629	97.2672	99.2072
	3808.78	97.7979	101.903	97.3623	99.4459
	3810.71	97.8795	102.016	97.4905	99.6151
	3812.64	97.8649	101.891	97.4864	99.6146
	3814.57	97.8964	101.635	97.3867	99.4333
	3816.5	97.827	101.552	97.3664	99.1913
	3818.42	97.7025	101.52	97.3076	99.146
	3820.35	97.6857	101.203	97.2124	99.0055
	3822.28	97.7311	101.521	97.2745	99.2169
	3824.21	97.8749	101.753	97.3791	99.4553
	3826.14	97.8884	101.557	97.3781	99.4241
	3828.07	97.8956	101.66	97.4455	99.4877
	3829.99	97.982	101.781	97.5289	99.5305
	3831.92	97.9332	101.677	97.4971	99.4383
	3833.85	97.8314	101.57	97.4283	99.2891
	3835.78	97.9097	101.466	97.3937	99.1568
	3837.71	97.8399	101.371	97.2734	99.0665
	3839.64	97.7895	101.421	97.329	99.1613
	3841.57	97.7925	101.494	97.3707	99.2377
	3843.49	97.7647	101.512	97.335	99.2613
	3845.42	97.6317	101.676	97.408	99.3783
	3847.35	97.709	101.752	97.4347	99.4203
	3849.28	97.8168	101.628	97.3139	99.381
	3851.21	97.8667	101.266	97.1292	99.1236
	3853.14	98.0247	100.847	97.049	98.7225
	3855.07	97.8535	101.299	97.148	99.0524
	3856.99	97.7412	101.67	97.2536	99.4017
	3858.92	97.7969	101.884	97.4376	99.5828
	3860.85	97.8542	101.753	97.5036	99.4972
	3862.78	97.8512	101.626	97.4351	99.3431
	3864.71	97.7598	101.541	97.2944	99.1741
	3866.64	97.8615	101.717	97.4123	99.304
	3868.57	97.8976	101.601	97.405	99.2772
	3870.49	97.796	101.438	97.2273	99.2195
	3872.42	97.7164	101.436	97.1612	99.2848
	3874.35	97.7786	101.469	97.1871	99.3774
	3876.28	97.8434	101.783	97.3888	99.5603
	3878.21	97.7097	101.698	97.3874	99.4042
	3880.14	97.5951	101.468	97.302	99.1462
	3882.07	97.6868	101.614	97.385	99.2594
	3883.99	97.655	101.444	97.3515	99.2717
	3885.92	97.6492	101.453	97.3003	99.2216
	3887.85	97.7707	101.82	97.3459	99.4265
	3889.78	97.8384	101.662	97.2981	99.2957
	3891.71	97.8393	101.548	97.2026	99.2414
	3893.64	97.864	101.829	97.2556	99.5055
	3895.56	97.8825	101.918	97.3803	99.6082
	3897.49	97.8125	101.624	97.3698	99.4878
	3899.42	97.7013	101.291	97.1612	99.1739
	3901.35	97.7262	101.272	97.0628	99.084
	3903.28	97.7865	101.252	97.0931	99.0605
	3905.21	97.7681	101.43	97.2277	99.2365
	3907.14	97.8302	101.761	97.4347	99.6012
	3909.06	97.8724	101.971	97.5212	99.6957
	3910.99	97.8593	102.038	97.4967	99.6495
	3912.92	97.8246	102.002	97.4101	99.5943
	3914.85	97.7207	101.809	97.2714	99.4289
	3916.78	97.7966	101.682	97.2367	99.3171
	3918.71	97.7896	101.627	97.2387	99.3385
	3920.64	97.7404	101.684	97.214	99.41
	3922.56	97.7788	101.837	97.3312	99.5213
	3924.49	97.6613	101.72	97.2984	99.4491
	3926.42	97.5843	101.776	97.2054	99.4555
	3928.35	97.6195	101.742	97.2233	99.3685
	3930.28	97.6562	101.566	97.2682	99.2394
	3932.21	97.654	101.492	97.2836	99.1957
	3934.13	97.707	101.811	97.3683	99.41
	3936.06	97.6939	101.959	97.3528	99.5459
	3937.99	97.6585	101.841	97.2961	99.4925
	3939.92	97.635	101.803	97.3186	99.4486
	3941.85	97.6102	101.714	97.3108	99.338
	3943.78	97.7411	101.87	97.4642	99.4652
	3945.7	97.8605	101.897	97.4516	99.4878
	3947.63	97.7827	101.669	97.2728	99.3015
	3949.56	97.7172	101.683	97.2782	99.3511
	3951.49	97.7849	101.824	97.3118	99.4917
	3953.42	97.7153	101.841	97.3131	99.567
	3955.35	97.6758	101.855	97.3672	99.5964
	3957.28	97.7199	101.895	97.3453	99.579
	3959.2	97.6805	101.857	97.2742	99.4723
	3961.13	97.6202	101.712	97.1759	99.3406
	3963.06	97.6629	101.763	97.227	99.4624
	3964.99	97.704	101.97	97.3401	99.6131
	3966.92	97.6851	101.932	97.3389	99.5427
	3968.85	97.5226	101.822	97.3039	99.4364
	3970.78	97.4857	101.809	97.146	99.3552
	3972.7	97.5092	101.728	96.9962	99.237
	3974.63	97.573	101.741	97.1261	99.2576
	3976.56	97.5626	101.846	97.126	99.3141
	3978.49	97.5814	101.89	97.0969	99.4028
	3980.42	97.6391	101.876	97.2326	99.4906
	3982.35	97.5724	101.909	97.2577	99.5075
	3984.28	97.5365	101.886	97.1905	99.4663
	3986.2	97.5637	101.881	97.2366	99.439
	3988.13	97.5644	101.892	97.2703	99.4157
	3990.06	97.578	101.823	97.1661	99.3503
	3991.99	97.6115	101.737	97.1542	99.3359
	3993.92	97.5159	101.612	97.0796	99.2645
	3995.85	97.5494	101.698	97.079	99.2682
	3997.77	97.62	101.956	97.2531	99.4124
	3999.7	97.5873	102.055	98.86	99.4309
	4001.63	0	0	4.75226	0

## Sheet: Fig.3a
	Photothermal stability study of PEGylated MSbNSs-2/MSbNSs-3 under the irradiation of 1210 nm
	X1	Y1		X2	Y2
	0.25	26.4057		0.25	26.7384
	1	38.4899		1	41.62
	1.75	47.3009		1.75	52.4706
	2.5	52.4451		2.5	58.8057
	3.25	56.0925		3.25	63.2974
	4	59.0324		4	66.9179
	4.75	61.3787		4.75	69.9505
	5.5	63.0704		5.5	72.2875
	6.25	64.2911		6.25	73.3366
	7	65.099		7	74.3994
	7.75	65.3766		7.75	74.7647
	8.25	58.2097		8.25	65.9047
	9	52.8		9	59.2426
	9.75	48.9359		9.75	54.484
	10.5	45.8446		10.5	50.6772
	11.25	42.7533		11.25	46.8703
	12	40.4348		12	44.0151
	12.75	38.1164		12.75	41.16
	13.5	35.7979		13.5	38.3048
	14.25	34.2523		14.25	36.4014
	15	32.7067		15	34.4979
	15.75	31.161		15.75	32.5945
	16.5	30.3882		16.5	31.6428
	17.25	29.6154		17.25	30.691
	18	28.8426		18	29.7393
	18.75	28.0697		18.75	28.7876
	19.5	27.2969		19.5	27.8359
	20.25	26.9105		20.25	27.36
	21	26.4809		21	26.831
	21.75	26.8072		21.75	26.759
	22.5	32.8493		22.5	37.977
	23.25	37.2548		23.25	47.0499
	24	39.8269		24	53.1408
	24.75	41.6506		24.75	57.4594
	25.5	43.1205		25.5	60.9404
	26.25	44.2937		26.25	63.7184
	27	45.1395		27	65.7215
	27.75	45.7499		27.75	67.1668
	28.5	46.1538		28.5	68.1233
	29.25	46.2926		29.25	68.452
	30	42.7092		30	61.2022
	30.75	39.6028		30.75	54.7969
	31.5	37.3697		31.5	50.2217
	32.25	35.4226		32.25	46.5615
	33	33.5759		33	42.9014
	33.75	32.3162		33.75	40.1563
	34.5	31.157		34.5	37.4112
	35.25	30.1985		35.25	35.902
	36	29.3254		36	34.072
	36.75	28.7533		36.75	32.9835
	37.5	28.0808		37.5	31.6478
	38.25	27.4937		38.25	30.7327
	39	27.2076		39	29.8177
	39.75	27.0219		39.75	28.9027
	40.5	26.8363		40.5	27.9876
	41.25	26.7359		41.25	27.567
	42	28.2185		42	27.2331
	42.75	29.0996		42.75	27.0953
	43.5	29.614		43.5	26.8618
	44.25	29.9788		44.25	34.9711
	45	30.2727		45	43.317
	45.75	30.5074		45.75	48.1898
	46.5	30.5762		46.5	51.6446
	47.25	30.5979		47.25	54.4294
	48	29.4558		48	56.6519
	48.75	28.8456		48.75	58.2543
	49.5	28.3126		49.5	59.4105
	50.25	27.8801		50.25	60.1758
	51	27.6482		51	60.4388
	51.75	27.3933		51.75	53.6501
	52.5	27.2387		52.5	48.5259
	53.25	27.0842		53.25	44.8657
	54	26.9567		54	41.9376
	54.75	26.8292		54.75	39.3802
	55.5	26.7519		55.5	37.1841
	56.25	26.6746		56.25	35.8532
				57	34.7696
				57.75	33.6763
				58.5	32.7066
				59.25	31.4898
				60	30.6341
				60.75	29.6549
				61.5	28.9229
				62.25	28.3144
				63	27.8296
				63.75	27.2462
				64.5	26.8095

## Sheet: Fig.3f
	DOX concentration	Loading capacity	Loading efficiency
	mg/mL	mg/mg	%
	0.025	0.212	99.2
	0.05	0.422	94.6
	0.1	0.855	82.5
	0.2	1.574	71.7
	0.4	2.652	52.3
	0.8	3.592	32.7

## Sheet: Fig.3g
	.
	Photothermal triggered DOX release in PBS (Ph=7.4)irradiated with 1W cm-2 of a 1210 nm laser											Without laser irradiation
	X	Y1	Y2	Y3		X	Y1	Y2	Y3			X	Y1	Y2	Y3		X	Y1	Y2	Y3
	0	0	0	0		0	0	0	0			0	0	0	0		0	0	0	0
	18	0.81	0.94	0.66		18	0.57	0.61	0.32			18	0.76	0.98	0.75		18	0.46	0.65	0.57
	36	4.69	7.52	1.93		36	2.78	3.88	1.45			36	2.75	3.85	3.94		36	1.93	2.17	3.33
	90	7.71	11.33	7.14		90	4.17	5.47	2.17			72	3.62	5.27	5.71		72	3.16	3.44	5.19
	108	13.87	19.52	10.53		108	6.31	9.33	3.21			108	4.44	6.14	6.67		108	3.84	4.11	6.42
	162	19.26	24.69	17.71		162	8.09	11.25	4.23			144	5.62	7.91	7.78		144	4.68	5.16	7.77
	180	31.28	38.84	24.75		180	11.59	14.68	6.55			180	6.58	8.72	8.88		180	5.19	5.63	8.52
	234	38.11	44.34	33.37		234	14.03	19.37	10.2			216	7.17	9.38	9.33		216	5.87	6.47	9.22
	252	49.66	57.74	39.25		252	17.77	23.65	13.04			252	7.79	9.86	9.91		252	6.38	7.17	9.76
	360	55.39	66.36	46.81		360	19.24	27.12	16.34			288	8.06	10.39	11.54		288	6.92	7.55	10.14
												324	8.51	10.82	11.74		324	7.27	7.74	10.41
												360	9.04	11.12	12.15		360	7.56	8.29	11.69

## Sheet: Fig.4a
			Vis-NIR spectra of MSbNSs-3 before (blue line) and after (red line) PEG modification
			X1	Y1	X2	Y2
			400	0.1613	400	0.77738
			401	0.1603	401	0.77776
			402	0.1595	402	0.77813
			403	0.159	403	0.77851
			404	0.1581	404	0.77888
			405	0.1572	405	0.77926
			406	0.1564	406	0.77963
			407	0.1556	407	0.78001
			408	0.1547	408	0.78038
			409	0.1539	409	0.78076
			410	0.1533	410	0.78114
			411	0.1525	411	0.78151
			412	0.1516	412	0.78189
			413	0.1512	413	0.78226
			414	0.1503	414	0.78264
			415	0.1495	415	0.78301
			416	0.1487	416	0.78339
			417	0.1481	417	0.78376
			418	0.1473	418	0.78414
			419	0.1464	419	0.78451
			420	0.1458	420	0.78489
			421	0.1452	421	0.78526
			422	0.1442	422	0.78564
			423	0.1435	423	0.78602
			424	0.1428	424	0.78639
			425	0.1391	425	0.78677
			426	0.1382	426	0.78714
			427	0.1377	427	0.78752
			428	0.1368	428	0.78789
			429	0.1362	429	0.78827
			430	0.1355	430	0.78864
			431	0.1349	431	0.78902
			432	0.1341	432	0.78939
			433	0.1335	433	0.78977
			434	0.1328	434	0.79014
			435	0.1321	435	0.79052
			436	0.1315	436	0.79089
			437	0.1308	437	0.79127
			438	0.1303	438	0.79164
			439	0.1295	439	0.79202
			440	0.1289	440	0.79239
			441	0.1283	441	0.79277
			442	0.1276	442	0.79314
			443	0.1269	443	0.79352
			444	0.1264	444	0.79389
			445	0.1256	445	0.79427
			446	0.125	446	0.79464
			447	0.1244	447	0.79501
			448	0.1238	448	0.79539
			449	0.1232	449	0.79576
			450	0.1224	450	0.79614
			451	0.1218	451	0.79651
			452	0.1212	452	0.79689
			453	0.1207	453	0.79726
			454	0.12	454	0.79764
			455	0.1193	455	0.79801
			456	0.1188	456	0.79838
			457	0.1181	457	0.79876
			458	0.1176	458	0.79913
			459	0.1169	459	0.79951
			460	0.1165	460	0.79988
			461	0.1158	461	0.80025
			462	0.1151	462	0.80063
			463	0.1146	463	0.801
			464	0.114	464	0.80138
			465	0.1134	465	0.80175
			466	0.1128	466	0.80212
			467	0.1122	467	0.8025
			468	0.1116	468	0.80287
			469	0.1111	469	0.80324
			470	0.1104	470	0.80362
			471	0.1099	471	0.80399
			472	0.1093	472	0.80436
			473	0.1088	473	0.80474
			474	0.1082	474	0.80511
			475	0.1076	475	0.80548
			476	0.107	476	0.80586
			477	0.1064	477	0.80623
			478	0.1059	478	0.8066
			479	0.1054	479	0.80697
			480	0.1049	480	0.80735
			481	0.1042	481	0.80772
			482	0.1037	482	0.80809
			483	0.1032	483	0.80847
			484	0.1025	484	0.80884
			485	0.102	485	0.80921
			486	0.1015	486	0.80958
			487	0.101	487	0.80995
			488	0.1005	488	0.81033
			489	0.0998	489	0.8107
			490	0.0993	490	0.81107
			491	0.0988	491	0.81144
			492	0.0984	492	0.81181
			493	0.0977	493	0.81219
			494	0.0972	494	0.81256
			495	0.0966	495	0.81293
			496	0.0962	496	0.8133
			497	0.0957	497	0.81367
			498	0.0953	498	0.81404
			499	0.0948	499	0.81442
			500	0.0943	500	0.81479
			501	0.0938	501	0.81516
			502	0.0932	502	0.81553
			503	0.0927	503	0.8159
			504	0.0923	504	0.81627
			505	0.0918	505	0.81664
			506	0.0913	506	0.81701
			507	0.0908	507	0.81738
			508	0.0903	508	0.81775
			509	0.0898	509	0.81812
			510	0.0893	510	0.81849
			511	0.0889	511	0.81886
			512	0.0882	512	0.81923
			513	0.0878	513	0.8196
			514	0.0875	514	0.81997
			515	0.0869	515	0.82034
			516	0.0865	516	0.82071
			517	0.086	517	0.82108
			518	0.0856	518	0.82145
			519	0.085	519	0.82182
			520	0.0846	520	0.82219
			521	0.0842	521	0.82256
			522	0.0837	522	0.82293
			523	0.0832	523	0.8233
			524	0.0828	524	0.82367
			525	0.0824	525	0.82404
			526	0.0819	526	0.82441
			527	0.0815	527	0.82477
			528	0.081	528	0.82514
			529	0.0807	529	0.82551
			530	0.0803	530	0.82588
			531	0.0798	531	0.82625
			532	0.0793	532	0.82662
			533	0.079	533	0.82698
			534	0.0786	534	0.82735
			535	0.0782	535	0.82772
			536	0.0777	536	0.82809
			537	0.0773	537	0.82845
			538	0.0769	538	0.82882
			539	0.0765	539	0.82919
			540	0.0761	540	0.82956
			541	0.0756	541	0.82992
			542	0.0752	542	0.83029
			543	0.0748	543	0.83066
			544	0.0744	544	0.83102
			545	0.074	545	0.83139
			546	0.0736	546	0.83176
			547	0.0732	547	0.83212
			548	0.0729	548	0.83249
			549	0.0725	549	0.83285
			550	0.0719	550	0.83322
			551	0.0716	551	0.83358
			552	0.0713	552	0.83395
			553	0.0709	553	0.83432
			554	0.0705	554	0.83468
			555	0.0701	555	0.83505
			556	0.0698	556	0.83541
			557	0.0695	557	0.83578
			558	0.0691	558	0.83614
			559	0.0687	559	0.83651
			560	0.0683	560	0.83687
			561	0.068	561	0.83723
			562	0.0676	562	0.8376
			563	0.0673	563	0.83796
			564	0.0669	564	0.83833
			565	0.0665	565	0.83869
			566	0.0662	566	0.83905
			567	0.0659	567	0.83942
			568	0.0655	568	0.83978
			569	0.0651	569	0.84014
			570	0.0647	570	0.84051
			571	0.0645	571	0.84087
			572	0.0641	572	0.84123
			573	0.0638	573	0.8416
			574	0.0635	574	0.84196
			575	0.0631	575	0.84232
			576	0.0628	576	0.84268
			577	0.0625	577	0.84304
			578	0.0621	578	0.84341
			579	0.0618	579	0.84377
			580	0.0615	580	0.84413
			581	0.0612	581	0.84449
			582	0.0608	582	0.84485
			583	0.0605	583	0.84521
			584	0.0602	584	0.84557
			585	0.0599	585	0.84593
			586	0.0595	586	0.84629
			587	0.0592	587	0.84666
			588	0.059	588	0.84702
			589	0.0586	589	0.84738
			590	0.0584	590	0.84774
			591	0.058	591	0.8481
			592	0.0577	592	0.84845
			593	0.0574	593	0.84881
			594	0.0572	594	0.84917
			595	0.0568	595	0.84953
			596	0.0565	596	0.84989
			597	0.0562	597	0.85025
			598	0.056	598	0.85061
			599	0.0557	599	0.85097
			600	0.0547	600	0.85133
			601	0.0544	601	0.85168
			602	0.0542	602	0.85204
			603	0.0539	603	0.8524
			604	0.0536	604	0.85276
			605	0.0533	605	0.85311
			606	0.053	606	0.85347
			607	0.0528	607	0.85383
			608	0.0524	608	0.85418
			609	0.0522	609	0.85454
			610	0.0519	610	0.8549
			611	0.0516	611	0.85525
			612	0.0514	612	0.85561
			613	0.0511	613	0.85597
			614	0.0508	614	0.85632
			615	0.0506	615	0.85668
			616	0.0503	616	0.85703
			617	0.0501	617	0.85739
			618	0.0498	618	0.85774
			619	0.0495	619	0.8581
			620	0.0493	620	0.85845
			621	0.049	621	0.85881
			622	0.0488	622	0.85916
			623	0.0485	623	0.85951
			624	0.0482	624	0.85987
			625	0.048	625	0.86022
			626	0.0477	626	0.86058
			627	0.0475	627	0.86093
			628	0.0473	628	0.86128
			629	0.047	629	0.86163
			630	0.0467	630	0.86199
			631	0.0465	631	0.86234
			632	0.0463	632	0.86269
			633	0.0461	633	0.86304
			634	0.0458	634	0.8634
			635	0.0455	635	0.86375
			636	0.0453	636	0.8641
			637	0.0451	637	0.86445
			638	0.0448	638	0.8648
			639	0.0447	639	0.86515
			640	0.0443	640	0.8655
			641	0.0442	641	0.86585
			642	0.0439	642	0.8662
			643	0.0438	643	0.86655
			644	0.0434	644	0.8669
			645	0.0433	645	0.86725
			646	0.043	646	0.8676
			647	0.0428	647	0.86795
			648	0.0426	648	0.8683
			649	0.0424	649	0.86865
			650	0.0422	650	0.869
			651	0.042	651	0.86935
			652	0.0418	652	0.86969
			653	0.0415	653	0.87004
			654	0.0413	654	0.87039
			655	0.0411	655	0.87074
			656	0.0409	656	0.87108
			657	0.0405	657	0.87143
			658	0.0404	658	0.87178
			659	0.0402	659	0.87212
			660	0.04	660	0.87247
			661	0.0397	661	0.87282
			662	0.0395	662	0.87316
			663	0.0394	663	0.87351
			664	0.0392	664	0.87385
			665	0.0391	665	0.8742
			666	0.0389	666	0.87454
			667	0.0388	667	0.87489
			668	0.0386	668	0.87523
			669	0.0384	669	0.87558
			670	0.0383	670	0.87592
			671	0.0381	671	0.87626
			672	0.0379	672	0.87661
			673	0.0377	673	0.87695
			674	0.0376	674	0.87729
			675	0.0374	675	0.87764
			676	0.0372	676	0.87798
			677	0.037	677	0.87832
			678	0.0368	678	0.87866
			679	0.0366	679	0.879
			680	0.0364	680	0.87935
			681	0.0363	681	0.87969
			682	0.0362	682	0.88003
			683	0.036	683	0.88037
			684	0.0359	684	0.88071
			685	0.0357	685	0.88105
			686	0.0356	686	0.88139
			687	0.0354	687	0.88173
			688	0.0352	688	0.88207
			689	0.0351	689	0.88241
			690	0.0349	690	0.88275
			691	0.0348	691	0.88309
			692	0.0347	692	0.88343
			693	0.0345	693	0.88376
			694	0.0344	694	0.8841
			695	0.0342	695	0.88444
			696	0.0341	696	0.88478
			697	0.034	697	0.88511
			698	0.0338	698	0.88545
			699	0.0337	699	0.88579
			700	0.0335	700	0.88613
			701	0.0334	701	0.88646
			702	0.0332	702	0.8868
			703	0.0332	703	0.88713
			704	0.033	704	0.88747
			705	0.0329	705	0.8878
			706	0.0328	706	0.88814
			707	0.0326	707	0.88847
			708	0.0325	708	0.88881
			709	0.0324	709	0.88914
			710	0.0322	710	0.88948
			711	0.0322	711	0.88981
			712	0.0321	712	0.89014
			713	0.0319	713	0.89048
			714	0.0319	714	0.89081
			715	0.0318	715	0.89114
			716	0.0316	716	0.89147
			717	0.0315	717	0.89181
			718	0.0314	718	0.89214
			719	0.0314	719	0.89247
			720	0.0313	720	0.8928
			721	0.0311	721	0.89313
			722	0.031	722	0.89346
			723	0.0309	723	0.89379
			724	0.0308	724	0.89412
			725	0.0307	725	0.89445
			726	0.0306	726	0.89478
			727	0.0305	727	0.89511
			728	0.0304	728	0.89544
			729	0.0303	729	0.89577
			730	0.0303	730	0.8961
			731	0.0301	731	0.89642
			732	0.0301	732	0.89675
			733	0.03	733	0.89708
			734	0.0299	734	0.89741
			735	0.0297	735	0.89773
			736	0.0298	736	0.89806
			737	0.0297	737	0.89839
			738	0.0296	738	0.89871
			739	0.0295	739	0.89904
			740	0.0294	740	0.89936
			741	0.0293	741	0.89969
			742	0.0293	742	0.90001
			743	0.0292	743	0.90034
			744	0.029	744	0.90066
			745	0.029	745	0.90099
			746	0.0289	746	0.90131
			747	0.0288	747	0.90163
			748	0.0288	748	0.90196
			749	0.0286	749	0.90228
			750	0.0286	750	0.9026
			751	0.0286	751	0.90292
			752	0.0284	752	0.90325
			753	0.0284	753	0.90357
			754	0.0283	754	0.90389
			755	0.0282	755	0.90421
			756	0.0281	756	0.90453
			757	0.028	757	0.90485
			758	0.028	758	0.90517
			759	0.0279	759	0.90549
			760	0.0279	760	0.90581
			761	0.0278	761	0.90613
			762	0.0277	762	0.90645
			763	0.0277	763	0.90676
			764	0.0276	764	0.90708
			765	0.0275	765	0.9074
			766	0.0275	766	0.90772
			767	0.0274	767	0.90804
			768	0.0273	768	0.90835
			769	0.0273	769	0.90867
			770	0.0272	770	0.90898
			771	0.0272	771	0.9093
			772	0.0271	772	0.90962
			773	0.0271	773	0.90993
			774	0.027	774	0.91025
			775	0.0269	775	0.91056
			776	0.0269	776	0.91087
			777	0.0269	777	0.91119
			778	0.0268	778	0.9115
			779	0.0267	779	0.91182
			780	0.0266	780	0.91213
			781	0.0266	781	0.91244
			782	0.0265	782	0.91275
			783	0.0265	783	0.91307
			784	0.0265	784	0.91338
			785	0.0264	785	0.91369
			786	0.0264	786	0.914
			787	0.0263	787	0.91431
			788	0.0262	788	0.91462
			789	0.0263	789	0.91493
			790	0.0261	790	0.91524
			791	0.0261	791	0.91555
			792	0.0261	792	0.91586
			793	0.026	793	0.91617
			794	0.026	794	0.91647
			795	0.026	795	0.91678
			796	0.0259	796	0.91709
			797	0.026	797	0.9174
			798	0.026	798	0.9177
			799	0.0258	799	0.91801
			800	0.0258	800	0.91832
			801	0.0258	801	0.91862
			802	0.0257	802	0.91893
			803	0.0258	803	0.91923
			804	0.0257	804	0.91954
			805	0.0256	805	0.91984
			806	0.0256	806	0.92015
			807	0.0257	807	0.92045
			808	0.0256	808	0.92075
			809	0.0256	809	0.92106
			810	0.0255	810	0.92136
			811	0.0254	811	0.92166
			812	0.0255	812	0.92196
			813	0.0255	813	0.92226
			814	0.0254	814	0.92257
			815	0.0254	815	0.92287
			816	0.0254	816	0.92317
			817	0.0253	817	0.92347
			818	0.0253	818	0.92377
			819	0.0253	819	0.92407
			820	0.0253	820	0.92437
			821	0.0254	821	0.92466
			822	0.0253	822	0.92496
			823	0.0253	823	0.92526
			824	0.0253	824	0.92556
			825	0.0254	825	0.92586
			826	0.0253	826	0.92615
			827	0.0254	827	0.92645
			828	0.0253	828	0.92675
			829	0.0254	829	0.92704
			830	0.0254	830	0.92734
			831	0.0253	831	0.92763
			832	0.0253	832	0.92793
			833	0.0253	833	0.92822
			834	0.0253	834	0.92852
			835	0.0253	835	0.92881
			836	0.0254	836	0.92911
			837	0.0253	837	0.9294
			838	0.0253	838	0.92969
			839	0.0252	839	0.92998
			840	0.0253	840	0.93028
			841	0.0254	841	0.93057
			842	0.0254	842	0.93086
			843	0.0253	843	0.93115
			844	0.0253	844	0.93144
			845	0.0253	845	0.93173
			846	0.0254	846	0.93202
			847	0.0254	847	0.93231
			848	0.0254	848	0.9326
			849	0.0254	849	0.93289
			850	0.0254	850	0.93318
			851	0.0254	851	0.93347
			852	0.0254	852	0.93376
			853	0.0255	853	0.93405
			854	0.0255	854	0.93433
			855	0.0255	855	0.93462
			856	0.0255	856	0.93491
			857	0.0255	857	0.93519
			858	0.0255	858	0.93548
			859	0.0255	859	0.93577
			860	0.0256	860	0.93605
			861	0.0256	861	0.93634
			862	0.0257	862	0.93662
			863	0.0257	863	0.93691
			864	0.0257	864	0.93719
			865	0.0258	865	0.93747
			866	0.0258	866	0.93776
			867	0.0258	867	0.93804
			868	0.0259	868	0.93832
			869	0.0259	869	0.9386
			870	0.0259	870	0.93889
			871	0.026	871	0.93917
			872	0.0261	872	0.93945
			873	0.0261	873	0.93973
			874	0.0261	874	0.94001
			875	0.0262	875	0.94029
			876	0.0263	876	0.94057
			877	0.0264	877	0.94085
			878	0.0264	878	0.94113
			879	0.0265	879	0.94141
			880	0.0266	880	0.94169
			881	0.0267	881	0.94197
			882	0.0267	882	0.94224
			883	0.0268	883	0.94252
			884	0.027	884	0.9428
			885	0.027	885	0.94308
			886	0.0271	886	0.94335
			887	0.0272	887	0.94363
			888	0.0273	888	0.94391
			889	0.0273	889	0.94418
			890	0.0274	890	0.94446
			891	0.0276	891	0.94473
			892	0.0277	892	0.94501
			893	0.0278	893	0.94528
			894	0.0278	894	0.94555
			895	0.0279	895	0.94583
			896	0.028	896	0.9461
			897	0.0281	897	0.94637
			898	0.0283	898	0.94665
			899	0.0283	899	0.94692
			900	0.0283	900	0.94719
			901	0.0285	901	0.94746
			902	0.0285	902	0.94773
			903	0.0286	903	0.948
			904	0.0288	904	0.94828
			905	0.0289	905	0.94855
			906	0.029	906	0.94882
			907	0.0291	907	0.94909
			908	0.0292	908	0.94935
			909	0.0293	909	0.94962
			910	0.0294	910	0.94989
			911	0.0294	911	0.95016
			912	0.0295	912	0.95043
			913	0.0296	913	0.9507
			914	0.0298	914	0.95096
			915	0.0298	915	0.95123
			916	0.03	916	0.9515
			917	0.03	917	0.95176
			918	0.0301	918	0.95203
			919	0.0302	919	0.95229
			920	0.0303	920	0.95256
			921	0.0304	921	0.95282
			922	0.0305	922	0.95309
			923	0.0306	923	0.95335
			924	0.0307	924	0.95362
			925	0.0308	925	0.95388
			926	0.0309	926	0.95414
			927	0.031	927	0.95441
			928	0.0312	928	0.95467
			929	0.0312	929	0.95493
			930	0.0313	930	0.95519
			931	0.0315	931	0.95546
			932	0.0317	932	0.95572
			933	0.0317	933	0.95598
			934	0.032	934	0.95624
			935	0.0322	935	0.9565
			936	0.0322	936	0.95676
			937	0.0324	937	0.95702
			938	0.0325	938	0.95728
			939	0.0328	939	0.95754
			940	0.0329	940	0.95779
			941	0.0332	941	0.95805
			942	0.0333	942	0.95831
			943	0.0335	943	0.95857
			944	0.0336	944	0.95883
			945	0.0339	945	0.95908
			946	0.034	946	0.95934
			947	0.0342	947	0.9596
			948	0.0344	948	0.95985
			949	0.0346	949	0.96011
			950	0.0348	950	0.96036
			951	0.035	951	0.96062
			952	0.0352	952	0.96087
			953	0.0353	953	0.96113
			954	0.0355	954	0.96138
			955	0.0357	955	0.96163
			956	0.0359	956	0.96189
			957	0.0361	957	0.96214
			958	0.0362	958	0.96239
			959	0.0365	959	0.96265
			960	0.0366	960	0.9629
			961	0.0367	961	0.96315
			962	0.0369	962	0.9634
			963	0.0371	963	0.96365
			964	0.0373	964	0.9639
			965	0.0374	965	0.96415
			966	0.0377	966	0.9644
			967	0.0378	967	0.96465
			968	0.038	968	0.9649
			969	0.0381	969	0.96515
			970	0.0383	970	0.9654
			971	0.0385	971	0.96565
			972	0.0386	972	0.9659
			973	0.0388	973	0.96615
			974	0.0391	974	0.96639
			975	0.0392	975	0.96664
			976	0.0394	976	0.96689
			977	0.0396	977	0.96713
			978	0.0398	978	0.96738
			979	0.04	979	0.96763
			980	0.0402	980	0.96787
			981	0.0403	981	0.96812
			982	0.0405	982	0.96836
			983	0.0406	983	0.96861
			984	0.0409	984	0.96885
			985	0.041	985	0.96909
			986	0.0413	986	0.96934
			987	0.0414	987	0.96958
			988	0.0416	988	0.96982
			989	0.0418	989	0.97007
			990	0.0419	990	0.97031
			991	0.0421	991	0.97055
			992	0.0423	992	0.97079
			993	0.0425	993	0.97103
			994	0.0426	994	0.97127
			995	0.0428	995	0.97151
			996	0.043	996	0.97176
			997	0.0432	997	0.972
			998	0.0434	998	0.97224
			999	0.0435	999	0.97247
			1000	0.0438	1000	0.97271
			1001	0.044	1001	0.97295
			1002	0.0442	1002	0.97319
			1003	0.0444	1003	0.97343
			1004	0.0446	1004	0.97367
			1005	0.0447	1005	0.9739
			1006	0.0448	1006	0.97414
			1007	0.0451	1007	0.97438
			1008	0.0452	1008	0.97461
			1009	0.0454	1009	0.97485
			1010	0.0458	1010	0.97509
			1011	0.046	1011	0.97532
			1012	0.0461	1012	0.97556
			1013	0.0463	1013	0.97579
			1014	0.0465	1014	0.97603
			1015	0.0467	1015	0.97626
			1016	0.0468	1016	0.9765
			1017	0.047	1017	0.97673
			1018	0.0472	1018	0.97696
			1019	0.0474	1019	0.9772
			1020	0.0476	1020	0.97743
			1021	0.0478	1021	0.97766
			1022	0.048	1022	0.97789
			1023	0.0482	1023	0.97812
			1024	0.0484	1024	0.97836
			1025	0.0486	1025	0.97859
			1026	0.0488	1026	0.97882
			1027	0.0489	1027	0.97905
			1028	0.0491	1028	0.97928
			1029	0.0493	1029	0.97951
			1030	0.0495	1030	0.97974
			1031	0.0496	1031	0.97997
			1032	0.0499	1032	0.9802
			1033	0.0501	1033	0.98042
			1034	0.0502	1034	0.98065
			1035	0.0505	1035	0.98088
			1036	0.0507	1036	0.98111
			1037	0.0509	1037	0.98133
			1038	0.0511	1038	0.98156
			1039	0.0513	1039	0.98179
			1040	0.0514	1040	0.98201
			1041	0.0516	1041	0.98224
			1042	0.0518	1042	0.98247
			1043	0.052	1043	0.98269
			1044	0.0523	1044	0.98292
			1045	0.0524	1045	0.98314
			1046	0.0526	1046	0.98337
			1047	0.0528	1047	0.98359
			1048	0.0531	1048	0.98381
			1049	0.0532	1049	0.98404
			1050	0.0534	1050	0.98426
			1051	0.0536	1051	0.98448
			1052	0.0537	1052	0.98471
			1053	0.0539	1053	0.98493
			1054	0.0541	1054	0.98515
			1055	0.0542	1055	0.98537
			1056	0.0544	1056	0.98559
			1057	0.0547	1057	0.98581
			1058	0.0549	1058	0.98603
			1059	0.055	1059	0.98626
			1060	0.0552	1060	0.98648
			1061	0.0555	1061	0.98669
			1062	0.0556	1062	0.98691
			1063	0.0558	1063	0.98713
			1064	0.056	1064	0.98735
			1065	0.0561	1065	0.98757
			1066	0.0563	1066	0.98779
			1067	0.0565	1067	0.98801
			1068	0.0566	1068	0.98822
			1069	0.057	1069	0.98844
			1070	0.0572	1070	0.98866
			1071	0.0573	1071	0.98887
			1072	0.0575	1072	0.98909
			1073	0.0576	1073	0.98931
			1074	0.0577	1074	0.98952
			1075	0.0579	1075	0.98974
			1076	0.0581	1076	0.98995
			1077	0.0584	1077	0.99017
			1078	0.0586	1078	0.99038
			1079	0.0587	1079	0.9906
			1080	0.0588	1080	0.99081
			1081	0.059	1081	0.99102
			1082	0.0591	1082	0.99124
			1083	0.0594	1083	0.99145
			1084	0.0595	1084	0.99166
			1085	0.0596	1085	0.99187
			1086	0.0597	1086	0.99209
			1087	0.06	1087	0.9923
			1088	0.0602	1088	0.99251
			1089	0.0604	1089	0.99272
			1090	0.0606	1090	0.99293
			1091	0.0608	1091	0.99314
			1092	0.061	1092	0.99335
			1093	0.0611	1093	0.99356
			1094	0.0613	1094	0.99377
			1095	0.0615	1095	0.99398
			1096	0.0618	1096	0.99419
			1097	0.062	1097	0.99439
			1098	0.0621	1098	0.9946
			1099	0.0622	1099	0.99481
			1100	0.0624	1100	0.99502
			1101	0.06268	1101	0.99522
			1102	0.063	1102	0.99543
			1103	0.06303	1103	0.99563
			1104	0.06327	1104	0.99584
			1105	0.0635	1105	0.99604
			1106	0.06373	1106	0.99625
			1107	0.06396	1107	0.99645
			1108	0.06419	1108	0.99666
			1109	0.06442	1109	0.99686
			1110	0.06465	1110	0.99706
			1111	0.06487	1111	0.99727
			1112	0.0651	1112	0.99747
			1113	0.06532	1113	0.99767
			1114	0.06554	1114	0.99787
			1115	0.06576	1115	0.99807
			1116	0.06598	1116	0.99827
			1117	0.0662	1117	0.99847
			1118	0.06642	1118	0.99867
			1119	0.06663	1119	0.99887
			1120	0.06685	1120	0.99907
			1121	0.06706	1121	0.99927
			1122	0.06727	1122	0.99947
			1123	0.06748	1123	0.99966
			1124	0.06769	1124	0.99986
			1125	0.0679	1125	1.00006
			1126	0.06811	1126	1.00025
			1127	0.06831	1127	1.00045
			1128	0.06851	1128	1.00064
			1129	0.06872	1129	1.00084
			1130	0.06892	1130	1.00103
			1131	0.06912	1131	1.00123
			1132	0.06932	1132	1.00142
			1133	0.06952	1133	1.00161
			1134	0.06971	1134	1.00181
			1135	0.06991	1135	1.002
			1136	0.0701	1136	1.00219
			1137	0.07029	1137	1.00238
			1138	0.07049	1138	1.00257
			1139	0.07068	1139	1.00276
			1140	0.07086	1140	1.00295
			1141	0.07105	1141	1.00314
			1142	0.07124	1142	1.00333
			1143	0.07142	1143	1.00352
			1144	0.07161	1144	1.0037
			1145	0.07179	1145	1.00389
			1146	0.07197	1146	1.00408
			1147	0.07215	1147	1.00426
			1148	0.07233	1148	1.00445
			1149	0.07251	1149	1.00463
			1150	0.07268	1150	1.00482
			1151	0.07286	1151	1.005
			1152	0.07302	1152	1.00519
			1153	0.07317	1153	1.00537
			1154	0.07333	1154	1.00555
			1155	0.0735	1155	1.00573
			1156	0.07366	1156	1.00591
			1157	0.07382	1157	1.0061
			1158	0.07397	1158	1.00628
			1159	0.07411	1159	1.00646
			1160	0.07426	1160	1.00663
			1161	0.07442	1161	1.00681
			1162	0.07457	1162	1.00699
			1163	0.07472	1163	1.00717
			1164	0.07488	1164	1.00734
			1165	0.07503	1165	1.00752
			1166	0.07518	1166	1.0077
			1167	0.07533	1167	1.00787
			1168	0.07548	1168	1.00805
			1169	0.07564	1169	1.00822
			1170	0.07579	1170	1.00839
			1171	0.07594	1171	1.00857
			1172	0.07609	1172	1.00874
			1173	0.07623	1173	1.00891
			1174	0.07637	1174	1.00908
			1175	0.07651	1175	1.00925
			1176	0.07665	1176	1.00942
			1177	0.07679	1177	1.00959
			1178	0.07693	1178	1.00976
			1179	0.07706	1179	1.00993
			1180	0.0772	1180	1.0101
			1181	0.07734	1181	1.01026
			1182	0.07749	1182	1.01043
			1183	0.07767	1183	1.01059
			1184	0.07785	1184	1.01076
			1185	0.07802	1185	1.01092
			1186	0.07817	1186	1.01109
			1187	0.07835	1187	1.01125
			1188	0.07853	1188	1.01141
			1189	0.07867	1189	1.01157
			1190	0.07884	1190	1.01174
			1191	0.079	1191	1.0119
			1192	0.07918	1192	1.01206
			1193	0.07933	1193	1.01222
			1194	0.0795	1194	1.01237
			1195	0.07967	1195	1.01253
			1196	0.07982	1196	1.01269
			1197	0.07998	1197	1.01285
			1198	0.08013	1198	1.013
			1199	0.08029	1199	1.01316
			1200	0.08043	1200	1.01331
			1201	0.08059	1201	1.01347
			1202	0.08073	1202	1.01362
			1203	0.08087	1203	1.01377
			1204	0.08101	1204	1.01392
			1205	0.08115	1205	1.01407
			1206	0.08129	1206	1.01423
			1207	0.08143	1207	1.01438
			1208	0.08158	1208	1.01452
			1209	0.0817	1209	1.01467
			1210	0.08185	1210	1.01482
			1211	0.08198	1211	1.01497
			1212	0.08213	1212	1.01511
			1213	0.08226	1213	1.01526
			1214	0.08239	1214	1.0154
			1215	0.08251	1215	1.01555
			1216	0.08265	1216	1.01569
			1217	0.08278	1217	1.01584
			1218	0.0829	1218	1.01598
			1219	0.08303	1219	1.01612
			1220	0.08317	1220	1.01626
			1221	0.08331	1221	1.0164
			1222	0.08343	1222	1.01654
			1223	0.08356	1223	1.01668
			1224	0.08368	1224	1.01681
			1225	0.08381	1225	1.01695
			1226	0.08391	1226	1.01709
			1227	0.08405	1227	1.01722
			1228	0.08418	1228	1.01736
			1229	0.08433	1229	1.01749
			1230	0.08448	1230	1.01762
			1231	0.0846	1231	1.01776
			1232	0.08472	1232	1.01789
			1233	0.08485	1233	1.01802
			1234	0.08498	1234	1.01815
			1235	0.0851	1235	1.01828
			1236	0.08521	1236	1.01841
			1237	0.08533	1237	1.01854
			1238	0.08545	1238	1.01866
			1239	0.08557	1239	1.01879
			1240	0.08569	1240	1.01891
			1241	0.08581	1241	1.01904
			1242	0.08594	1242	1.01916
			1243	0.08606	1243	1.01929
			1244	0.08617	1244	1.01941
			1245	0.08628	1245	1.01953
			1246	0.08638	1246	1.01965
			1247	0.08648	1247	1.01977
			1248	0.08659	1248	1.01989
			1249	0.08668	1249	1.02001
			1250	0.0868	1250	1.02012
			1251	0.08691	1251	1.02024
			1252	0.08703	1252	1.02036
			1253	0.08714	1253	1.02047
			1254	0.08727	1254	1.02059
			1255	0.08737	1255	1.0207
			1256	0.08747	1256	1.02081
			1257	0.08759	1257	1.02092
			1258	0.0877	1258	1.02103
			1259	0.08781	1259	1.02114
			1260	0.08794	1260	1.02125
			1261	0.08806	1261	1.02136
			1262	0.08817	1262	1.02147
			1263	0.08829	1263	1.02157
			1264	0.08841	1264	1.02168
			1265	0.08853	1265	1.02178
			1266	0.08865	1266	1.02189
			1267	0.08877	1267	1.02199
			1268	0.08887	1268	1.02209
			1269	0.08899	1269	1.0222
			1270	0.08909	1270	1.0223
			1271	0.08919	1271	1.0224
			1272	0.0893	1272	1.02249
			1273	0.08941	1273	1.02259
			1274	0.08952	1274	1.02269
			1275	0.08963	1275	1.02278
			1276	0.08975	1276	1.02288
			1277	0.08985	1277	1.02297
			1278	0.08996	1278	1.02307
			1279	0.09007	1279	1.02316
			1280	0.09019	1280	1.02325
			1281	0.0903	1281	1.02334
			1282	0.09041	1282	1.02343
			1283	0.09052	1283	1.02352
			1284	0.09063	1284	1.02361
			1285	0.09073	1285	1.02369
			1286	0.09085	1286	1.02378
			1287	0.09096	1287	1.02387
			1288	0.09106	1288	1.02395
			1289	0.09117	1289	1.02403
			1290	0.09128	1290	1.02412
			1291	0.09139	1291	1.0242
			1292	0.09149	1292	1.02428
			1293	0.0916	1293	1.02436
			1294	0.0917	1294	1.02443
			1295	0.09181	1295	1.02451
			1296	0.09191	1296	1.02459
			1297	0.09201	1297	1.02466
			1298	0.09211	1298	1.02474
			1299	0.09221	1299	1.02481
			1300	0.09231	1300	1.02489
			1301	0.0924	1301	1.02496
			1302	0.09249	1302	1.02503
			1303	0.09259	1303	1.0251
			1304	0.09268	1304	1.02517
			1305	0.09278	1305	1.02523
			1306	0.09286	1306	1.0253
			1307	0.09296	1307	1.02537
			1308	0.09305	1308	1.02543
			1309	0.09314	1309	1.0255
			1310	0.09323	1310	1.02556
			1311	0.09332	1311	1.02562
			1312	0.09341	1312	1.02568
			1313	0.0935	1313	1.02574
			1314	0.09359	1314	1.0258
			1315	0.09367	1315	1.02586
			1316	0.09377	1316	1.02592
			1317	0.09386	1317	1.02597
			1318	0.09395	1318	1.02603
			1319	0.09403	1319	1.02608
			1320	0.09412	1320	1.02613
			1321	0.09421	1321	1.02618
			1322	0.09429	1322	1.02624
			1323	0.09438	1323	1.02628
			1324	0.09447	1324	1.02633
			1325	0.09455	1325	1.02638
			1326	0.09463	1326	1.02643
			1327	0.0947	1327	1.02647
			1328	0.09478	1328	1.02652
			1329	0.09486	1329	1.02656
			1330	0.09494	1330	1.0266
			1331	0.09502	1331	1.02665
			1332	0.0951	1332	1.02669
			1333	0.09518	1333	1.02672
			1334	0.09526	1334	1.02676
			1335	0.09535	1335	1.0268
			1336	0.09543	1336	1.02684
			1337	0.09551	1337	1.02687
			1338	0.09559	1338	1.0269
			1339	0.09567	1339	1.02694
			1340	0.09574	1340	1.02697
			1341	0.09583	1341	1.027
			1342	0.09591	1342	1.02703
			1343	0.09597	1343	1.02706
			1344	0.09605	1344	1.02708
			1345	0.09613	1345	1.02711
			1346	0.0962	1346	1.02714
			1347	0.09627	1347	1.02716
			1348	0.09635	1348	1.02718
			1349	0.09642	1349	1.0272
			1350	0.0965	1350	1.02723
			1351	0.09657	1351	1.02725
			1352	0.09664	1352	1.02726
			1353	0.09671	1353	1.02728
			1354	0.09679	1354	1.0273
			1355	0.09686	1355	1.02731
			1356	0.09694	1356	1.02733
			1357	0.09701	1357	1.02734
			1358	0.09709	1358	1.02735
			1359	0.09716	1359	1.02736
			1360	0.09724	1360	1.02737
			1361	0.09731	1361	1.02738
			1362	0.09738	1362	1.02739
			1363	0.09744	1363	1.02739
			1364	0.0975	1364	1.0274
			1365	0.09756	1365	1.0274
			1366	0.09761	1366	1.02741
			1367	0.09767	1367	1.02741
			1368	0.09773	1368	1.02741
			1369	0.09779	1369	1.02741
			1370	0.09785	1370	1.02741
			1371	0.09791	1371	1.0274
			1372	0.09797	1372	1.0274
			1373	0.09803	1373	1.0274
			1374	0.09809	1374	1.02739
			1375	0.09815	1375	1.02738
			1376	0.09821	1376	1.02738
			1377	0.09827	1377	1.02737
			1378	0.09833	1378	1.02736
			1379	0.09839	1379	1.02734
			1380	0.09844	1380	1.02733
			1381	0.09849	1381	1.02732
			1382	0.09855	1382	1.0273
			1383	0.09861	1383	1.02729
			1384	0.09865	1384	1.02727
			1385	0.0987	1385	1.02725
			1386	0.09877	1386	1.02723
			1387	0.09882	1387	1.02721
			1388	0.09887	1388	1.02719
			1389	0.09892	1389	1.02717
			1390	0.09897	1390	1.02715
			1391	0.09902	1391	1.02712
			1392	0.09907	1392	1.02709
			1393	0.09912	1393	1.02707
			1394	0.09917	1394	1.02704
			1395	0.09921	1395	1.02701
			1396	0.09925	1396	1.02698
			1397	0.09929	1397	1.02695
			1398	0.09934	1398	1.02692
			1399	0.09938	1399	1.02688
			1400	0.09942	1400	1.02685
			1401	0.09946	1401	1.02681
			1402	0.0995	1402	1.02677
			1403	0.09954	1403	1.02674
			1404	0.09958	1404	1.0267
			1405	0.09962	1405	1.02666
			1406	0.09966	1406	1.02662
			1407	0.0997	1407	1.02657
			1408	0.09974	1408	1.02653
			1409	0.09979	1409	1.02648
			1410	0.09984	1410	1.02644
			1411	0.09987	1411	1.02639
			1412	0.09992	1412	1.02634
			1413	0.09995	1413	1.02629
			1414	0.09998	1414	1.02624
			1415	0.10002	1415	1.02619
			1416	0.10006	1416	1.02614
			1417	0.10009	1417	1.02609
			1418	0.10011	1418	1.02603
			1419	0.10015	1419	1.02597
			1420	0.10019	1420	1.02592
			1421	0.10022	1421	1.02586
			1422	0.10025	1422	1.0258
			1423	0.10029	1423	1.02574
			1424	0.10032	1424	1.02568
			1425	0.10035	1425	1.02562
			1426	0.10039	1426	1.02555
			1427	0.10043	1427	1.02549
			1428	0.10047	1428	1.02542
			1429	0.10049	1429	1.02535
			1430	0.10053	1430	1.02529
			1431	0.10056	1431	1.02522
			1432	0.1006	1432	1.02515
			1433	0.10062	1433	1.02507
			1434	0.10066	1434	1.025
			1435	0.10068	1435	1.02493
			1436	0.10071	1436	1.02485
			1437	0.10074	1437	1.02478
			1438	0.10078	1438	1.0247
			1439	0.10081	1439	1.02462
			1440	0.10084	1440	1.02454
			1441	0.10086	1441	1.02446
			1442	0.10089	1442	1.02438
			1443	0.10092	1443	1.0243
			1444	0.10096	1444	1.02421
			1445	0.10099	1445	1.02413
			1446	0.10102	1446	1.02404
			1447	0.10106	1447	1.02395
			1448	0.10109	1448	1.02387
			1449	0.10112	1449	1.02378
			1450	0.10115	1450	1.02369
			1451	0.10117	1451	1.02359
			1452	0.1012	1452	1.0235
			1453	0.10123	1453	1.02341
			1454	0.10126	1454	1.02331
			1455	0.10128	1455	1.02322
			1456	0.1013	1456	1.02312
			1457	0.10133	1457	1.02302
			1458	0.10135	1458	1.02292
			1459	0.10137	1459	1.02282
			1460	0.10139	1460	1.02272
			1461	0.10141	1461	1.02261
			1462	0.10142	1462	1.02251
			1463	0.10144	1463	1.0224
			1464	0.10146	1464	1.0223
			1465	0.10147	1465	1.02219
			1466	0.10149	1466	1.02208
			1467	0.10151	1467	1.02197
			1468	0.10154	1468	1.02186
			1469	0.10156	1469	1.02175
			1470	0.10157	1470	1.02164
			1471	0.10159	1471	1.02152
			1472	0.10161	1472	1.02141
			1473	0.10163	1473	1.02129
			1474	0.10165	1474	1.02117
			1475	0.10167	1475	1.02105
			1476	0.1017	1476	1.02093
			1477	0.10172	1477	1.02081
			1478	0.10174	1478	1.02069
			1479	0.10175	1479	1.02057
			1480	0.10177	1480	1.02044
			1481	0.10178	1481	1.02032
			1482	0.1018	1482	1.02019
			1483	0.10183	1483	1.02006
			1484	0.10184	1484	1.01993
			1485	0.10187	1485	1.0198
			1486	0.10189	1486	1.01967
			1487	0.10189	1487	1.01954
			1488	0.1019	1488	1.01941
			1489	0.10192	1489	1.01927
			1490	0.10193	1490	1.01914
			1491	0.10195	1491	1.019
			1492	0.10197	1492	1.01886
			1493	0.10199	1493	1.01872
			1494	0.10201	1494	1.01858
			1495	0.10201	1495	1.01844
			1496	0.10203	1496	1.0183
			1497	0.10205	1497	1.01816
			1498	0.10206	1498	1.01801
			1499	0.10207	1499	1.01787
			1500	0.10209	1500	1.01772
			1501	0.10211	1501	1.01757
			1502	0.10211	1502	1.01742
			1503	0.10212	1503	1.01727
			1504	0.10213	1504	1.01712
			1505	0.10214	1505	1.01697
			1506	0.10215	1506	1.01681
			1507	0.10216	1507	1.01666
			1508	0.10217	1508	1.0165
			1509	0.10218	1509	1.01635
			1510	0.10217	1510	1.01619
			1511	0.10216	1511	1.01603
			1512	0.10216	1512	1.01587
			1513	0.10216	1513	1.01571
			1514	0.10217	1514	1.01554
			1515	0.10217	1515	1.01538
			1516	0.10218	1516	1.01521
			1517	0.10218	1517	1.01505
			1518	0.10219	1518	1.01488
			1519	0.1022	1519	1.01471
			1520	0.10221	1520	1.01454
			1521	0.10221	1521	1.01437
			1522	0.10221	1522	1.0142
			1523	0.10221	1523	1.01403
			1524	0.10222	1524	1.01385
			1525	0.10223	1525	1.01368
			1526	0.10221	1526	1.0135
			1527	0.10221	1527	1.01332
			1528	0.10221	1528	1.01315
			1529	0.10221	1529	1.01297
			1530	0.10221	1530	1.01278
			1531	0.1022	1531	1.0126
			1532	0.10219	1532	1.01242
			1533	0.10219	1533	1.01224
			1534	0.1022	1534	1.01205
			1535	0.10219	1535	1.01186
			1536	0.10218	1536	1.01168
			1537	0.10217	1537	1.01149
			1538	0.10217	1538	1.0113
			1539	0.10216	1539	1.01111
			1540	0.10214	1540	1.01091
			1541	0.10213	1541	1.01072
			1542	0.10213	1542	1.01053
			1543	0.10212	1543	1.01033
			1544	0.10211	1544	1.01013
			1545	0.1021	1545	1.00994
			1546	0.10209	1546	1.00974
			1547	0.10207	1547	1.00954
			1548	0.10205	1548	1.00934
			1549	0.10203	1549	1.00914
			1550	0.10201	1550	1.00893
			1551	0.10199	1551	1.00873
			1552	0.10198	1552	1.00852
			1553	0.10196	1553	1.00832
			1554	0.10194	1554	1.00811
			1555	0.10192	1555	1.0079
			1556	0.1019	1556	1.00769
			1557	0.10188	1557	1.00748
			1558	0.10186	1558	1.00727
			1559	0.10184	1559	1.00706
			1560	0.10182	1560	1.00684
			1561	0.10179	1561	1.00663
			1562	0.10178	1562	1.00641
			1563	0.10175	1563	1.0062
			1564	0.10173	1564	1.00598
			1565	0.10171	1565	1.00576
			1566	0.10169	1566	1.00554
			1567	0.10167	1567	1.00532
			1568	0.10166	1568	1.0051
			1569	0.10163	1569	1.00487
			1570	0.1016	1570	1.00465
			1571	0.10158	1571	1.00442
			1572	0.10155	1572	1.0042
			1573	0.10153	1573	1.00397
			1574	0.1015	1574	1.00374
			1575	0.10147	1575	1.00351
			1576	0.10145	1576	1.00328
			1577	0.10142	1577	1.00305
			1578	0.10139	1578	1.00282
			1579	0.10136	1579	1.00259
			1580	0.10134	1580	1.00235
			1581	0.10131	1581	1.00212
			1582	0.1013	1582	1.00188
			1583	0.10128	1583	1.00165
			1584	0.10125	1584	1.00141
			1585	0.10122	1585	1.00117
			1586	0.10119	1586	1.00093
			1587	0.10116	1587	1.00069
			1588	0.10113	1588	1.00045
			1589	0.10111	1589	1.0002
			1590	0.10108	1590	0.99996
			1591	0.10105	1591	0.99971
			1592	0.10101	1592	0.99947
			1593	0.10098	1593	0.99922
			1594	0.10094	1594	0.99897
			1595	0.1009	1595	0.99873
			1596	0.10088	1596	0.99848
			1597	0.10085	1597	0.99823
			1598	0.10082	1598	0.99797
			1599	0.10078	1599	0.99772
			1600	0.10074	1600	0.99747

## Sheet: Fig.4c
		Temperature change curves of the PEGylated MSbNSs-3 with different concentrations under 1210 nm laser irradiation for about 8 min
			50 μg/mL	100 μg/mL	200 μg/mL	DI water
		0	0	-3.55271e-15	7.10543e-15	0
		0.25	2.22003	3.40405	4.63409	0.37073
		0.5	4.31378	6.61447	9.00459	0.72037
		0.75	5.768	8.84427	12.0401	0.96321
		1	7.271	11.1489	15.1775	1.2142
		1.25	8.70976	13.355	18.1808	1.45446
		1.5	9.97364	15.2929	20.819	1.66552
		1.75	10.8354	16.6144	22.6179	1.80943
		2	11.6628	17.8829	24.3449	1.94759
		2.25	12.4291	19.0579	25.9444	2.07556
		2.5	13.1295	20.1318	27.4064	2.19251
		2.75	13.6338	20.9051	28.4592	2.27673
		3	14.17	21.7273	29.5785	2.36628
		3.25	14.7121	22.5586	30.7101	2.45681
		3.5	15.2272	23.3484	31.7853	2.54282
		3.75	15.5733	23.879	32.5077	2.60062
		4	15.9441	24.4476	33.2817	2.66253
		4.25	16.2696	24.9468	33.9612	2.7169
		4.5	16.6453	25.5228	34.7454	2.77963
		4.75	16.8883	25.8954	35.2526	2.82021
		5	17.1207	26.2517	35.7377	2.85902
		5.25	17.4528	26.761	36.431	2.91448
		5.5	17.6563	27.0729	36.8557	2.94845
		5.75	17.8772	27.4118	37.3169	2.98535
		6	17.9875	27.5809	37.5472	3.00377
		6.25	18.1589	27.8436	37.9049	3.03239
		6.5	18.3171	28.0862	38.2352	3.05881
		6.75	18.4211	28.2456	38.4521	3.07617
		7	18.4927	28.3555	38.6016	3.08813
		7.25	18.5645	28.4656	38.7516	3.10012
		7.5	18.6015	28.4623	38.8287	3.1063
		7.75	18.7126	28.4647	39.0607	3.12486

[truncated: 21 more sheets: Fig.4d, Fig.4e, Fig.4f, Fig.5b, Fig.5d, Fig.5f, Fig.5g, Fig.5h, Fig.5i, Fig.S2, Fig.S3, Fig.S6, Fig.S10a, Fig.S11a, Fig.S13, Fig.S14, Fig.S15, Fig.S16, Fig.S20, Fig. S22 …]
